# Supplementary material for: 2-(4-Methyl­phen­yl)-1H-imidazo[4,5-f][1,10]phenanthroline
Source: Acta Crystallogr Sect E Struct Rep Online. 2011 Mar 12;67(Pt 4):o864–5. doi: 10.1107/S1600536811008853 (PMC3099870; doi:10.1107/S1600536811008853)
Supplement: Supplementary file 1 [file e-67-0o864-sup1.cif]

##############################################################################
###                                                                        ###
###        Electronic paper (Acta Crystallographica Section E)             ###
###                                                                        ###
##############################################################################
#                                                                            #
# This CIF contains the data in a paper accepted for publication in Acta     #
# Crystallographica Section E. It conforms to the requirements of Notes      #
# for Authors for Section E, and has been peer reviewed under the auspices   #
# of the IUCr Commission on Journals.                                        #
#                                                                            #
# Full details of the Crystallographic Information File format               #
# are given in the paper "The Crystallographic Information File (CIF):       #
# a New Standard Archive File for Crystallography" by S. R. Hall, F. H.      #
# Allen and I. D. Brown [Acta Cryst. (1991), A47, 655-685].                  #
#                                                                            #
# The current version of the core CIF dictionary is obtainable from          #
# ftp://ftp.iucr.org/pub/cif_core.dic. The current version number is 2.4.    #
#                                                                            #
# Software is freely available for graphical display of the structure(s) in  #
# this CIF.  For information consult the CIF home page http://www.iucr.org/  #
# cif/home.html                                                              #
#                                                                            #
# This file may be used for bona fide research purposes within the           #
# scientific community so long as proper attribution is given to the journal # 
# article from which it was obtained.                                        #
#                                                                            #
##############################################################################
                                             
data_I
_audit_creation_method     SHELXL-97
_chemical_name_systematic
;
2-(4-Methylphenyl)-1<i>H</i>-imidazo[4,5-<i>f</i>][1,10]phenanthroline
;
_chemical_name_common     ?
_chemical_formula_moiety     'C20 H14 N4'
_chemical_formula_sum     'C20 H14 N4'
_chemical_formula_iupac     'C20 H14 N4'
_chemical_formula_weight     310.35
_chemical_melting_point     ?
_symmetry_cell_setting     monoclinic
_symmetry_space_group_name_H-M     'P 21/n'
_symmetry_space_group_name_Hall     '-P 2yn'
loop_
    _symmetry_equiv_pos_as_xyz
    'x, y, z'
    '-x+1/2, y+1/2, -z+1/2'
    '-x, -y, -z'
    'x-1/2, -y-1/2, z-1/2'
_cell_length_a     9.1609(8)
_cell_length_b     15.5398(13)
_cell_length_c     11.7250(10)
_cell_angle_alpha     90.00
_cell_angle_beta     108.8920(10)
_cell_angle_gamma     90.00
_cell_volume     1579.2(2)
_cell_formula_units_Z     4
_cell_measurement_reflns_used     4474
_cell_measurement_theta_min     2.47
_cell_measurement_theta_max     27.38
_cell_measurement_temperature     298(2)
_exptl_crystal_description     block
_exptl_crystal_colour     yellow
_exptl_crystal_size_max     0.30
_exptl_crystal_size_mid     0.20
_exptl_crystal_size_min     0.20
_exptl_crystal_density_diffrn     1.305
_exptl_crystal_density_meas     ?
_exptl_crystal_density_method     'not measured'
_exptl_crystal_F_000     648
_exptl_absorpt_coefficient_mu     0.080
_exptl_absorpt_correction_type     multi-scan
_exptl_absorpt_process_details     '(SADABS; Sheldrick, 2000)'
_exptl_absorpt_correction_T_min     0.9763
_exptl_absorpt_correction_T_max     0.9841
_exptl_special_details
;
;
_diffrn_ambient_temperature     298(2)
_diffrn_radiation_type     MoK\a
_diffrn_radiation_wavelength     0.71073
_diffrn_radiation_source     'fine-focus sealed tube'
_diffrn_radiation_monochromator     graphite
_diffrn_measurement_device_type     'Bruker SMART 1K CCD area-detector'
_diffrn_measurement_method     '\w'
_diffrn_detector_area_resol_mean     ?
_diffrn_reflns_number     10917
_diffrn_reflns_av_R_equivalents     0.0208
_diffrn_reflns_av_sigmaI/netI     0.0185
_diffrn_reflns_theta_min     2.26
_diffrn_reflns_theta_max     25.00
_diffrn_reflns_theta_full     25.00
_diffrn_measured_fraction_theta_max     1.000
_diffrn_measured_fraction_theta_full     1.000
_diffrn_reflns_limit_h_min     -10
_diffrn_reflns_limit_h_max     10
_diffrn_reflns_limit_k_min     -18
_diffrn_reflns_limit_k_max     18
_diffrn_reflns_limit_l_min     -13
_diffrn_reflns_limit_l_max     13
_diffrn_standards_number     0
_diffrn_standards_interval_count     ?
_diffrn_standards_interval_time     ?
_diffrn_standards_decay_%     ?
_refine_special_details
;
Refinement of <i>F</i>^2^ against ALL reflections. The weighted <i>R</i>-factor
<i>wR</i> and goodness of fit <i>S</i> are based on <i>F</i>^2^, conventional
<i>R</i>-factors <i>R</i> are based on <i>F</i>, with <i>F</i> set to zero for
negative <i>F</i>^2^. The threshold expression of <i>F</i>^2^ >
\s(<i>F</i>^2^) is used only for calculating <i>R</i>-factors(gt) <i>etc</i>.
and is not relevant to the choice of reflections for refinement.
<i>R</i>-factors based on <i>F</i>^2^ are statistically about twice as large
as those based on <i>F</i>, and <i>R</i>- factors based on ALL data will be
even larger.
;
_reflns_number_total     2790
_reflns_number_gt     2182
_reflns_threshold_expression     I>2\s(I)
_refine_ls_structure_factor_coef     Fsqd
_refine_ls_matrix_type     full
_refine_ls_R_factor_all     0.0513
_refine_ls_R_factor_gt     0.0373
_refine_ls_wR_factor_gt     0.0928
_refine_ls_wR_factor_ref     0.1065
_refine_ls_goodness_of_fit_ref     1.054
_refine_ls_restrained_S_all     1.054
_refine_ls_number_reflns     2790
_refine_ls_number_parameters     222
_refine_ls_number_restraints     0
_refine_ls_hydrogen_treatment     mixed
_refine_ls_weighting_scheme     calc
_refine_ls_weighting_details
         'calc w=1/[\s^2^(Fo^2^)+(0.0470P)^2^+0.4106P] where P=(Fo^2^+2Fc^2^)/3'
_atom_sites_solution_hydrogens     geom
_atom_sites_solution_primary     direct
_atom_sites_solution_secondary     difmap
_refine_ls_shift/su_max     0.001
_refine_ls_shift/su_mean     0.000
_refine_diff_density_max     0.190
_refine_diff_density_min     -0.162
_refine_ls_extinction_method     none
_refine_ls_extinction_coef     ?
loop_
    _atom_type_symbol
    _atom_type_description
    _atom_type_scat_dispersion_real
    _atom_type_scat_dispersion_imag
    _atom_type_scat_source
    'C' 'C' 0.0033 0.0016
                         'International Tables Vol C Tables 4.2.6.8 and 6.1.1.4'
    'H' 'H' 0.0000 0.0000
                         'International Tables Vol C Tables 4.2.6.8 and 6.1.1.4'
    'N' 'N' 0.0061 0.0033
                         'International Tables Vol C Tables 4.2.6.8 and 6.1.1.4'
_computing_data_collection     'SMART (Bruker, 2000)'
_computing_cell_refinement     'SAINT (Bruker, 2000)'
_computing_data_reduction     'SAINT (Bruker, 2000)'
_computing_structure_solution     'SHELXS97 (Sheldrick, 2008)'
_computing_structure_refinement     'SHELXL97 (Sheldrick, 2008)'
_computing_molecular_graphics
;
ORTEP-3 (Farrugia, 1997) and SHELXTL/PC (Sheldrick, 2008)
;
_computing_publication_material
;
<i>publCIF</i> (Westrip, 2010)
;
loop_
    _atom_site_type_symbol
    _atom_site_label
    _atom_site_fract_x
    _atom_site_fract_y
    _atom_site_fract_z
    _atom_site_U_iso_or_equiv
    _atom_site_adp_type
    _atom_site_calc_flag
    _atom_site_refinement_flags
    _atom_site_occupancy
    _atom_site_disorder_assembly
    _atom_site_disorder_group
    C C1 0.1494(2) 0.34388(11) 0.29392(16) 0.0569(5) Uani d . 1 . .
    H H1 0.0796 0.3893 0.2775 0.068 Uiso calc R 1 . .
    C C2 0.2314(2) 0.32622(12) 0.41361(15) 0.0600(5) Uani d . 1 . .
    H H2 0.2142 0.3582 0.4751 0.072 Uiso calc R 1 . .
    C C3 0.3377(2) 0.26132(11) 0.43997(14) 0.0497(4) Uani d . 1 . .
    H H3 0.3958 0.2495 0.5195 0.060 Uiso calc R 1 . .
    C C4 0.35793(17) 0.21310(9) 0.34572(13) 0.0394(4) Uani d . 1 . .
    C C5 0.26563(18) 0.23316(10) 0.22634(13) 0.0413(4) Uani d . 1 . .
    C C6 0.27420(18) 0.18067(10) 0.12531(13) 0.0424(4) Uani d . 1 . .
    C C7 0.37132(17) 0.10795(10) 0.14623(13) 0.0405(4) Uani d . 1 . .
    C C8 0.3685(2) 0.05668(11) 0.04748(14) 0.0506(4) Uani d . 1 . .
    H H8 0.4290 0.0073 0.0587 0.061 Uiso calc R 1 . .
    C C9 0.2767(2) 0.07936(12) -0.06532(15) 0.0607(5) Uani d . 1 . .
    H H9 0.2740 0.0464 -0.1321 0.073 Uiso calc R 1 . .
    C C10 0.1872(2) 0.15308(12) -0.07761(15) 0.0635(5) Uani d . 1 . .
    H H10 0.1256 0.1686 -0.1548 0.076 Uiso calc R 1 . .
    C C11 0.46288(17) 0.14274(10) 0.36043(13) 0.0386(4) Uani d . 1 . .
    C C12 0.46786(17) 0.09098(10) 0.26710(13) 0.0390(4) Uani d . 1 . .
    C C13 0.63601(17) 0.04011(10) 0.42481(13) 0.0415(4) Uani d . 1 . .
    C C14 0.76079(17) -0.01205(10) 0.50460(13) 0.0433(4) Uani d . 1 . .
    C C15 0.8293(2) -0.07558(12) 0.45554(16) 0.0549(5) Uani d . 1 . .
    H H15 0.7935 -0.0854 0.3728 0.066 Uiso calc R 1 . .
    C C16 0.9495(2) -0.12424(13) 0.52785(17) 0.0615(5) Uani d . 1 . .
    H H16 0.9942 -0.1658 0.4926 0.074 Uiso calc R 1 . .
    C C17 1.0053(2) -0.11301(13) 0.65087(16) 0.0567(5) Uani d . 1 . .
    C C18 0.9361(2) -0.05052(13) 0.69982(16) 0.0600(5) Uani d . 1 . .
    H H18 0.9709 -0.0419 0.7828 0.072 Uiso calc R 1 . .
    C C19 0.8162(2) -0.00045(12) 0.62845(15) 0.0538(4) Uani d . 1 . .
    H H19 0.7725 0.0414 0.6639 0.065 Uiso calc R 1 . .
    C C20 1.1369(2) -0.16699(15) 0.7291(2) 0.0798(7) Uani d . 1 . .
    H H20A 1.2040 -0.1317 0.7914 0.120 Uiso calc R 1 . .
    H H20B 1.1938 -0.1907 0.6806 0.120 Uiso calc R 1 . .
    H H20C 1.0966 -0.2129 0.7649 0.120 Uiso calc R 1 . .
    N N1 0.16445(16) 0.29995(9) 0.20174(12) 0.0501(4) Uani d . 1 . .
    N N2 0.18375(17) 0.20271(9) 0.01305(12) 0.0560(4) Uani d . 1 . .
    N N3 0.57503(14) 0.02646(8) 0.30708(11) 0.0433(3) Uani d . 1 . .
    N N4 0.57054(15) 0.10950(8) 0.46160(11) 0.0416(3) Uani d . 1 . .
    H H4 0.603(2) 0.1350(12) 0.5353(17) 0.062(5) Uiso d . 1 . .
loop_
    _atom_site_aniso_label
    _atom_site_aniso_U_11
    _atom_site_aniso_U_22
    _atom_site_aniso_U_33
    _atom_site_aniso_U_12
    _atom_site_aniso_U_13
    _atom_site_aniso_U_23
    C1 0.0703(12) 0.0485(10) 0.0497(10) 0.0146(9) 0.0165(9) -0.0020(8)
    C2 0.0797(13) 0.0563(11) 0.0439(10) 0.0147(10) 0.0200(9) -0.0059(8)
    C3 0.0604(10) 0.0491(10) 0.0365(8) 0.0031(8) 0.0114(7) -0.0023(7)
    C4 0.0447(8) 0.0365(8) 0.0354(8) -0.0045(7) 0.0107(6) -0.0015(6)
    C5 0.0469(9) 0.0372(8) 0.0377(8) -0.0005(7) 0.0109(7) 0.0004(7)
    C6 0.0481(9) 0.0423(9) 0.0338(8) 0.0009(7) 0.0089(7) 0.0007(7)
    C7 0.0453(9) 0.0412(9) 0.0350(8) -0.0010(7) 0.0130(7) 0.0015(6)
    C8 0.0608(10) 0.0507(10) 0.0394(9) 0.0100(8) 0.0151(8) -0.0014(7)
    C9 0.0787(13) 0.0637(12) 0.0359(9) 0.0129(10) 0.0132(8) -0.0062(8)
    C10 0.0787(13) 0.0678(12) 0.0337(9) 0.0174(10) 0.0041(8) -0.0004(8)
    C11 0.0414(8) 0.0388(8) 0.0333(8) -0.0042(7) 0.0089(6) 0.0016(6)
    C12 0.0409(8) 0.0391(8) 0.0356(8) -0.0011(7) 0.0104(6) 0.0019(6)
    C13 0.0436(8) 0.0417(9) 0.0386(8) -0.0032(7) 0.0127(7) 0.0035(7)
    C14 0.0424(8) 0.0460(9) 0.0404(8) -0.0031(7) 0.0120(7) 0.0083(7)
    C15 0.0595(11) 0.0585(11) 0.0448(9) 0.0087(9) 0.0140(8) 0.0092(8)
    C16 0.0611(11) 0.0623(12) 0.0620(12) 0.0133(9) 0.0213(9) 0.0146(9)
    C17 0.0461(9) 0.0642(12) 0.0578(11) 0.0003(9) 0.0139(8) 0.0233(9)
    C18 0.0540(10) 0.0757(13) 0.0432(10) -0.0034(9) 0.0060(8) 0.0141(9)
    C19 0.0533(10) 0.0617(11) 0.0443(9) 0.0007(8) 0.0126(8) 0.0055(8)
    C20 0.0587(12) 0.0927(16) 0.0806(15) 0.0122(11) 0.0124(11) 0.0390(13)
    N1 0.0613(9) 0.0434(8) 0.0418(8) 0.0089(7) 0.0114(6) 0.0003(6)
    N2 0.0698(10) 0.0544(9) 0.0355(7) 0.0137(7) 0.0054(7) 0.0003(6)
    N3 0.0457(7) 0.0438(8) 0.0379(7) 0.0023(6) 0.0099(6) 0.0027(6)
    N4 0.0463(7) 0.0417(8) 0.0327(7) -0.0028(6) 0.0070(6) -0.0001(6)
_geom_special_details
;
All e.s.d.'s (except the e.s.d. in the dihedral angle between two l.s. planes)
are estimated using the full covariance matrix. The cell e.s.d.'s are taken
into account individually in the estimation of e.s.d.'s in distances, angles
and torsion angles; correlations between e.s.d.'s in cell parameters are only
used when they are defined by crystal symmetry. An approximate (isotropic)
treatment of cell e.s.d.'s is used for estimating e.s.d.'s involving l.s.
planes.
;
loop_
    _geom_bond_atom_site_label_1
    _geom_bond_atom_site_label_2
    _geom_bond_site_symmetry_2
    _geom_bond_distance
    _geom_bond_publ_flag
    C1 N1 . 1.323(2) ?
    C1 C2 . 1.388(2) ?
    C1 H1 . 0.9300 ?
    C2 C3 . 1.366(2) ?
    C2 H2 . 0.9300 ?
    C3 C4 . 1.396(2) ?
    C3 H3 . 0.9300 ?
    C4 C5 . 1.416(2) ?
    C4 C11 . 1.429(2) ?
    C5 N1 . 1.359(2) ?
    C5 C6 . 1.461(2) ?
    C6 N2 . 1.3528(19) ?
    C6 C7 . 1.410(2) ?
    C7 C8 . 1.399(2) ?
    C7 C12 . 1.431(2) ?
    C8 C9 . 1.364(2) ?
    C8 H8 . 0.9300 ?
    C9 C10 . 1.389(3) ?
    C9 H9 . 0.9300 ?
    C10 N2 . 1.322(2) ?
    C10 H10 . 0.9300 ?
    C11 C12 . 1.371(2) ?
    C11 N4 . 1.3744(19) ?
    C12 N3 . 1.3751(19) ?
    C13 N3 . 1.3278(19) ?
    C13 N4 . 1.370(2) ?
    C13 C14 . 1.465(2) ?
    C14 C19 . 1.386(2) ?
    C14 C15 . 1.390(2) ?
    C15 C16 . 1.378(2) ?
    C15 H15 . 0.9300 ?
    C16 C17 . 1.376(3) ?
    C16 H16 . 0.9300 ?
    C17 C18 . 1.382(3) ?
    C17 C20 . 1.511(2) ?
    C18 C19 . 1.384(2) ?
    C18 H18 . 0.9300 ?
    C19 H19 . 0.9300 ?
    C20 H20A . 0.9600 ?
    C20 H20B . 0.9600 ?
    C20 H20C . 0.9600 ?
    N4 H4 . 0.908(19) ?
loop_
    _geom_angle_atom_site_label_1
    _geom_angle_atom_site_label_2
    _geom_angle_atom_site_label_3
    _geom_angle_site_symmetry_1
    _geom_angle_site_symmetry_3
    _geom_angle
    _geom_angle_publ_flag
    N1 C1 C2 . . 123.95(16) ?
    N1 C1 H1 . . 118.0 ?
    C2 C1 H1 . . 118.0 ?
    C3 C2 C1 . . 119.18(16) ?
    C3 C2 H2 . . 120.4 ?
    C1 C2 H2 . . 120.4 ?
    C2 C3 C4 . . 118.99(15) ?
    C2 C3 H3 . . 120.5 ?
    C4 C3 H3 . . 120.5 ?
    C3 C4 C5 . . 118.32(14) ?
    C3 C4 C11 . . 124.86(14) ?
    C5 C4 C11 . . 116.79(13) ?
    N1 C5 C4 . . 121.73(14) ?
    N1 C5 C6 . . 117.80(13) ?
    C4 C5 C6 . . 120.46(14) ?
    N2 C6 C7 . . 121.69(14) ?
    N2 C6 C5 . . 118.08(14) ?
    C7 C6 C5 . . 120.20(13) ?
    C8 C7 C6 . . 118.11(14) ?
    C8 C7 C12 . . 123.68(14) ?
    C6 C7 C12 . . 118.22(13) ?
    C9 C8 C7 . . 119.71(16) ?
    C9 C8 H8 . . 120.1 ?
    C7 C8 H8 . . 120.1 ?
    C8 C9 C10 . . 118.15(16) ?
    C8 C9 H9 . . 120.9 ?
    C10 C9 H9 . . 120.9 ?
    N2 C10 C9 . . 124.39(16) ?
    N2 C10 H10 . . 117.8 ?
    C9 C10 H10 . . 117.8 ?
    C12 C11 N4 . . 105.57(13) ?
    C12 C11 C4 . . 123.21(13) ?
    N4 C11 C4 . . 131.17(14) ?
    C11 C12 N3 . . 111.12(13) ?
    C11 C12 C7 . . 120.85(14) ?
    N3 C12 C7 . . 128.03(13) ?
    N3 C13 N4 . . 111.93(13) ?
    N3 C13 C14 . . 123.65(14) ?
    N4 C13 C14 . . 124.41(14) ?
    C19 C14 C15 . . 117.68(15) ?
    C19 C14 C13 . . 122.85(16) ?
    C15 C14 C13 . . 119.47(14) ?
    C16 C15 C14 . . 120.86(17) ?
    C16 C15 H15 . . 119.6 ?
    C14 C15 H15 . . 119.6 ?
    C17 C16 C15 . . 121.78(19) ?
    C17 C16 H16 . . 119.1 ?
    C15 C16 H16 . . 119.1 ?
    C16 C17 C18 . . 117.37(16) ?
    C16 C17 C20 . . 121.20(19) ?
    C18 C17 C20 . . 121.43(18) ?
    C17 C18 C19 . . 121.64(17) ?
    C17 C18 H18 . . 119.2 ?
    C19 C18 H18 . . 119.2 ?
    C18 C19 C14 . . 120.66(18) ?
    C18 C19 H19 . . 119.7 ?
    C14 C19 H19 . . 119.7 ?
    C17 C20 H20A . . 109.5 ?
    C17 C20 H20B . . 109.5 ?
    H20A C20 H20B . . 109.5 ?
    C17 C20 H20C . . 109.5 ?
    H20A C20 H20C . . 109.5 ?
    H20B C20 H20C . . 109.5 ?
    C1 N1 C5 . . 117.73(14) ?
    C10 N2 C6 . . 117.91(15) ?
    C13 N3 C12 . . 104.57(13) ?
    C13 N4 C11 . . 106.80(13) ?
    C13 N4 H4 . . 127.0(12) ?
    C11 N4 H4 . . 125.3(12) ?
loop_
    _geom_torsion_atom_site_label_1
    _geom_torsion_atom_site_label_2
    _geom_torsion_atom_site_label_3
    _geom_torsion_atom_site_label_4
    _geom_torsion_site_symmetry_1
    _geom_torsion_site_symmetry_2
    _geom_torsion_site_symmetry_3
    _geom_torsion_site_symmetry_4
    _geom_torsion
    _geom_torsion_publ_flag
    N1 C1 C2 C3 . . . . 1.8(3) ?
    C1 C2 C3 C4 . . . . -1.7(3) ?
    C2 C3 C4 C5 . . . . -0.6(2) ?
    C2 C3 C4 C11 . . . . -178.91(16) ?
    C3 C4 C5 N1 . . . . 3.1(2) ?
    C11 C4 C5 N1 . . . . -178.52(14) ?
    C3 C4 C5 C6 . . . . -175.51(14) ?
    C11 C4 C5 C6 . . . . 2.9(2) ?
    N1 C5 C6 N2 . . . . 1.5(2) ?
    C4 C5 C6 N2 . . . . -179.89(14) ?
    N1 C5 C6 C7 . . . . -176.74(14) ?
    C4 C5 C6 C7 . . . . 1.9(2) ?
    N2 C6 C7 C8 . . . . -2.1(2) ?
    C5 C6 C7 C8 . . . . 176.11(15) ?
    N2 C6 C7 C12 . . . . 177.60(14) ?
    C5 C6 C7 C12 . . . . -4.2(2) ?
    C6 C7 C8 C9 . . . . 1.9(3) ?
    C12 C7 C8 C9 . . . . -177.75(16) ?
    C7 C8 C9 C10 . . . . -0.6(3) ?
    C8 C9 C10 N2 . . . . -0.6(3) ?
    C3 C4 C11 C12 . . . . 172.70(15) ?
    C5 C4 C11 C12 . . . . -5.6(2) ?
    C3 C4 C11 N4 . . . . -4.5(3) ?
    C5 C4 C11 N4 . . . . 177.23(15) ?
    N4 C11 C12 N3 . . . . 0.13(17) ?
    C4 C11 C12 N3 . . . . -177.65(13) ?
    N4 C11 C12 C7 . . . . -178.88(13) ?
    C4 C11 C12 C7 . . . . 3.3(2) ?
    C8 C7 C12 C11 . . . . -178.62(15) ?
    C6 C7 C12 C11 . . . . 1.7(2) ?
    C8 C7 C12 N3 . . . . 2.6(3) ?
    C6 C7 C12 N3 . . . . -177.08(14) ?
    N3 C13 C14 C19 . . . . -175.68(15) ?
    N4 C13 C14 C19 . . . . 5.7(2) ?
    N3 C13 C14 C15 . . . . 5.1(2) ?
    N4 C13 C14 C15 . . . . -173.46(15) ?
    C19 C14 C15 C16 . . . . -0.9(3) ?
    C13 C14 C15 C16 . . . . 178.34(16) ?
    C14 C15 C16 C17 . . . . 0.9(3) ?
    C15 C16 C17 C18 . . . . -0.1(3) ?
    C15 C16 C17 C20 . . . . 179.85(17) ?
    C16 C17 C18 C19 . . . . -0.5(3) ?
    C20 C17 C18 C19 . . . . 179.49(17) ?
    C17 C18 C19 C14 . . . . 0.5(3) ?
    C15 C14 C19 C18 . . . . 0.3(3) ?
    C13 C14 C19 C18 . . . . -178.97(15) ?
    C2 C1 N1 C5 . . . . 0.6(3) ?
    C4 C5 N1 C1 . . . . -3.0(2) ?
    C6 C5 N1 C1 . . . . 175.60(15) ?
    C9 C10 N2 C6 . . . . 0.5(3) ?
    C7 C6 N2 C10 . . . . 0.9(3) ?
    C5 C6 N2 C10 . . . . -177.34(17) ?
    N4 C13 N3 C12 . . . . 1.02(17) ?
    C14 C13 N3 C12 . . . . -177.72(14) ?
    C11 C12 N3 C13 . . . . -0.70(17) ?
    C7 C12 N3 C13 . . . . 178.22(15) ?
    N3 C13 N4 C11 . . . . -0.97(17) ?
    C14 C13 N4 C11 . . . . 177.76(14) ?
    C12 C11 N4 C13 . . . . 0.48(16) ?
    C4 C11 N4 C13 . . . . 178.01(15) ?
loop_
    _geom_hbond_atom_site_label_D
    _geom_hbond_atom_site_label_H
    _geom_hbond_atom_site_label_A
    _geom_hbond_site_symmetry_A
    _geom_hbond_distance_DH
    _geom_hbond_distance_HA
    _geom_hbond_distance_DA
    _geom_hbond_angle_DHA
    _geom_hbond_publ_flag
    N4 H4 N1 4_666 0.908(19) 2.106(19) 3.0131(19) 176.0(17) y
    C1 H1 N3 2_555 0.93 2.57 3.479(2) 165 y
data_global
_journal_date_recd_electronic     2011-03-05
_journal_date_accepted     2011-03-08
_journal_name_full     'Acta Crystallographica, Section E'
_journal_year     2011
_journal_volume     67
_journal_issue      4
_journal_page_first     o864
_journal_page_last     o865
_journal_paper_category     QO
_journal_coeditor_code     LW2058
loop_
    _publ_contact_author_name
;
Prof. MiaoLi Zhu
;
_publ_contact_author_address
;
Institute of Molecular Science,
Key Laboratory of Chemical Biology and Molecular
Engineering of the Education Ministry,
Shanxi University,
Taiyuan, Shanxi 030006,
People's Republic of China
;
_publ_contact_author_email
;
miaoli@sxu.edu.cn
;
_publ_contact_author_fax     ?
_publ_contact_author_phone
;
++86 351 701 7974
;
_publ_section_title
;
2-(4-Methylphenyl)-1<i>H</i>-imidazo[4,5-<i>f</i>][1,10]phenanthroline
;
loop_
    _publ_author_name
    _publ_author_footnote
    _publ_author_address
    'Ma, Ling' .
;
Institute of Molecular Science,
Key Laboratory of Chemical Biology and Molecular
Engineering of the Education Ministry,
Shanxi University,
Taiyuan, Shanxi 030006,
People's Republic of China
;
    'Lu, Liping' .
;
Institute of Molecular Science,
Key Laboratory of Chemical Biology and Molecular
Engineering of the Education Ministry,
Shanxi University,
Taiyuan, Shanxi 030006,
People's Republic of China
;
    'Zhu, Miaoli' .
;
Institute of Molecular Science,
Key Laboratory of Chemical Biology and Molecular
Engineering of the Education Ministry,
Shanxi University,
Taiyuan, Shanxi 030006,
People's Republic of China
;
