# Supplementary material for: 2-(4-Methyl­phen­yl)-1H-imidazo[4,5-f][1,10]phenanthroline
Source: Acta Crystallogr Sect E Struct Rep Online. 2011 Mar 12;67(Pt 4):o864–5. doi: 10.1107/S1600536811008853 (PMC3099870; doi:10.1107/S1600536811008853)
Supplement: Supplementary file 2 [file e-67-0o864-Isup2.hkl]

# 
# h,k,l, Fc-squared, Fo-squared, sigma(Fo-squared) and status flag 
# 
data_I
_shelx_title ' WSLZW5-14 in P2(1)/n' 
_shelx_refln_list_code          4 
_shelx_F_calc_maximum      203.75 
_exptl_crystal_F_000       648.00 
_reflns_d_resolution_high  0.8407 
 
loop_ 
 _symmetry_equiv_pos_as_xyz 
 'x, y, z' 
 '-x+1/2, y+1/2, -z+1/2' 
 '-x, -y, -z' 
 'x-1/2, -y-1/2, z-1/2' 
 
_cell_length_a     9.1609 
_cell_length_b    15.5398 
_cell_length_c    11.7250 
_cell_angle_alpha  90.000 
_cell_angle_beta  108.892 
_cell_angle_gamma  90.000 
 
_shelx_F_squared_multiplier     1.000 
 
loop_ 
 _refln_index_h 
 _refln_index_k 
 _refln_index_l 
 _refln_F_squared_calc 
 _refln_F_squared_meas 
 _refln_F_squared_sigma 
 _refln_observed_status 
   2   0   0     4997.97     4671.75     47.38 o 
   4   0   0      128.73      122.60      2.48 o 
   6   0   0      110.35      105.50      2.76 o 
   8   0   0        1.05        1.34      2.16 o 
  10   0   0      147.45      157.11      6.69 o 
   1   1   0     2069.51     2069.60     14.88 o 
   2   1   0       95.97       77.57      1.03 o 
   3   1   0       48.50       51.90      0.97 o 
   4   1   0       24.86       23.93      0.82 o 
   5   1   0      908.66      882.25      6.95 o 
   6   1   0       76.82       80.44      1.78 o 
   7   1   0        1.14        0.79      0.87 o 
   8   1   0        3.63        1.64      1.16 o 
   9   1   0        7.06        7.09      1.76 o 
  10   1   0      151.01      165.92      4.65 o 
   0   2   0       27.04       28.34      1.18 o 
   1   2   0     2126.45     2038.71     14.84 o 
   2   2   0     3151.97     3015.48     28.72 o 
   3   2   0       67.37       52.43      1.03 o 
   4   2   0       19.44       30.70      0.95 o 
   5   2   0      242.09      254.05      3.68 o 
   6   2   0      281.29      270.66      3.29 o 
   7   2   0      121.87      129.15      3.65 o 
   8   2   0       11.39       10.69      1.38 o 
   9   2   0       30.25       31.46      2.26 o 
  10   2   0        0.86        1.22      1.48 o 
   1   3   0        0.04        1.54      0.57 o 
   2   3   0     1786.51     1654.78     12.67 o 
   3   3   0      149.05      151.48      1.77 o 
   4   3   0      149.38      135.70      1.83 o 
   5   3   0      175.89      198.45      2.49 o 
   6   3   0        2.92        2.24      0.76 o 
   7   3   0       52.29       50.85      1.92 o 
   8   3   0       12.59       10.65      1.54 o 
   9   3   0        0.24       -1.39      1.22 o 
  10   3   0       53.74       58.57      3.33 o 
   0   4   0      870.17      809.97     12.99 o 
   1   4   0     1402.74     1370.27     10.47 o 
   2   4   0     4450.63     4357.23     28.16 o 
   3   4   0       11.24       11.46      0.73 o 
   4   4   0      131.36      147.51      1.90 o 
   5   4   0       99.73      102.25      2.14 o 
   6   4   0       36.26       31.37      1.51 o 
   7   4   0        9.16        7.29      2.03 o 
   8   4   0        0.32       -1.40      0.93 o 
   9   4   0       26.27       29.46      2.21 o 
  10   4   0        1.82       -1.94      1.29 o 
   1   5   0       58.11       60.07      1.10 o 
   2   5   0       87.11       82.88      1.15 o 
   3   5   0       20.94       20.79      0.94 o 
   4   5   0      587.37      589.61      5.62 o 
   5   5   0        7.12       10.93      0.94 o 
   6   5   0        0.52       -0.14      0.77 o 
   7   5   0       25.68       22.42      1.50 o 
   8   5   0        0.24       -0.57      1.01 o 
   9   5   0        0.40       -1.56      1.04 o 
   0   6   0      251.27      272.73     16.79 o 
   1   6   0      302.78      343.97      3.29 o 
   2   6   0      915.71      925.54      6.44 o 
   3   6   0      454.22      527.35      5.02 o 
   4   6   0        7.04       11.40      0.94 o 
   5   6   0       34.69       39.96      1.64 o 
   6   6   0        7.81        7.19      1.04 o 
   7   6   0       40.64       41.27      1.86 o 
   8   6   0        3.52        2.27      1.16 o 
   9   6   0        3.45       -0.98      1.36 o 
   1   7   0       37.23       46.89      1.39 o 
   2   7   0     1303.72     1457.65     10.45 o 
   3   7   0      301.88      339.66      3.17 o 
   4   7   0      167.34      173.60      3.66 o 
   5   7   0       44.18       41.56      1.60 o 
   6   7   0        0.21       -0.92      0.90 o 
   7   7   0       15.32       13.50      1.84 o 
   8   7   0       17.79       19.31      1.90 o 
   9   7   0       32.66       30.77      2.78 o 
   0   8   0        1.34       -0.20      0.51 o 
   1   8   0     1032.59     1132.77      9.20 o 
   2   8   0      794.74      858.96      7.02 o 
   3   8   0        2.50        5.01      0.87 o 
   4   8   0      154.82      162.19      3.19 o 
   5   8   0      125.13      121.81      3.47 o 
   6   8   0       18.80       22.94      1.99 o 
   7   8   0       15.66       15.23      2.44 o 
   8   8   0        6.18        4.49      1.65 o 
   9   8   0       36.67       30.57      2.44 o 
   1   9   0       46.98       54.83      1.46 o 
   2   9   0       47.96       49.10      1.41 o 
   3   9   0        9.29        9.24      1.53 o 
   4   9   0      274.11      268.65      4.54 o 
   5   9   0      216.73      207.39      4.03 o 
   6   9   0        1.06        0.12      1.02 o 
   7   9   0        4.81        4.76      1.36 o 
   8   9   0       24.63       22.55      1.94 o 
   9   9   0       14.89       19.56      2.13 o 
   0  10   0      120.80      112.56      3.47 o 
   1  10   0       10.56        9.88      0.86 o 
   2  10   0        9.75        9.41      1.02 o 
   3  10   0       83.15       87.47      2.64 o 
   4  10   0       50.89       61.33      2.95 o 
   5  10   0        0.26       -1.38      0.92 o 
   6  10   0        5.96        2.05      1.19 o 
   7  10   0       16.65       15.42      1.70 o 
   8  10   0        1.59        1.94      1.34 o 
   1  11   0        0.31        0.73      0.69 o 
   2  11   0      189.28      199.28      3.58 o 
   3  11   0      102.83      101.12      2.80 o 
   4  11   0       50.08       52.92      2.57 o 
   5  11   0        5.87        0.45      1.16 o 
   6  11   0       78.69       75.19      2.84 o 
   7  11   0       61.48       61.66      3.16 o 
   8  11   0        5.90        2.97      1.56 o 
   0  12   0        2.35        1.57      1.23 o 
   1  12   0       60.38       53.52      3.29 o 
   2  12   0      371.75      377.37      6.28 o 
   3  12   0      119.36      110.96      6.96 o 
   4  12   0      191.17      167.72      3.83 o 
   5  12   0       60.69       56.83      3.40 o 
   6  12   0        5.78        3.54      1.42 o 
   7  12   0        4.06        2.52      1.47 o 
   1  13   0       22.97       26.92      2.02 o 
   2  13   0        3.31        1.85      1.38 o 
   3  13   0      387.52      382.41      7.36 o 
   4  13   0       28.40       23.00      2.19 o 
   5  13   0       15.36       17.90      2.11 o 
   6  13   0        8.50        2.62      1.66 o 
   7  13   0        0.35       -0.80      1.99 o 
   0  14   0       14.11       11.08      1.89 o 
   1  14   0        1.95        0.00      1.18 o 
   2  14   0       47.83       47.70      2.71 o 
   3  14   0      142.38      135.26      4.15 o 
   4  14   0        0.02       -0.61      1.63 o 
   5  14   0       39.04       33.61      2.57 o 
   6  14   0       52.50       54.10      3.25 o 
   1  15   0       45.51       44.57      2.64 o 
   2  15   0        1.46        0.68      1.50 o 
   3  15   0        7.57        8.88      1.96 o 
   4  15   0      112.42      112.33      4.08 o 
   5  15   0        0.51        0.98      1.56 o 
   6  15   0       11.35       12.89      2.19 o 
   0  16   0       10.24        7.08      3.54 o 
   1  16   0       40.97       39.73      2.71 o 
   2  16   0       16.20       18.59      2.14 o 
   3  16   0        2.29        1.53      1.62 o 
   4  16   0       16.51       21.21      2.79 o 
   5  16   0        1.14       -0.18      1.73 o 
   1  17   0       89.68       84.50      4.73 o 
   2  17   0        4.31        4.40      1.85 o 
   3  17   0       10.86       10.91      2.09 o 
   4  17   0        9.57        9.76      2.11 o 
   0  18   0        5.70        3.15      3.54 o 
   1  18   0       19.83       15.39      3.06 o 
   2  18   0        1.98        2.94      1.85 o 
  -9   0   1        0.07       -1.90      3.15 o 
  -7   0   1      208.97      221.55      5.10 o 
  -5   0   1      198.42      190.49      3.45 o 
  -3   0   1      111.88      116.71      2.36 o 
  -1   0   1     8946.67     8231.55    125.55 o 
   1   0   1     6335.48     5822.57     87.28 o 
   3   0   1        1.57        2.14      1.18 o 
   5   0   1      371.46      385.19      5.64 o 
   7   0   1       24.04       32.09      2.92 o 
   9   0   1      369.42      378.69     13.38 o 
 -10   1   1       22.64       25.59      2.95 o 
  -9   1   1        5.63        8.03      3.12 o 
  -8   1   1       14.88       12.31      1.43 o 
  -7   1   1      125.38      128.04      2.63 o 
  -6   1   1       71.17       72.01      1.64 o 
  -5   1   1        4.65        1.63      0.60 o 
  -4   1   1      202.45      183.95      2.09 o 
  -3   1   1        4.27        3.87      0.54 o 
  -2   1   1     3901.57     3601.72     23.16 o 
  -1   1   1      898.28      891.80     13.18 o 
   0   1   1     4181.57     3910.97     98.59 o 
   1   1   1      537.59      513.29      3.53 o 
   2   1   1      791.41      753.69      5.24 o 
   3   1   1      274.42      254.33      2.57 o 
   4   1   1      496.24      492.69      4.33 o 
   5   1   1       12.00       14.68      0.89 o 
   6   1   1       14.25       13.12      0.97 o 
   7   1   1        3.80        1.29      0.92 o 
   8   1   1      201.41      211.63      4.60 o 
   9   1   1       40.54       50.20      2.90 o 
  10   1   1      119.84      131.33      4.26 o 
 -10   2   1        9.91        9.04      1.87 o 
  -9   2   1        0.99       -1.56      1.16 o 
  -8   2   1        5.21        5.93      1.14 o 
  -7   2   1        1.30       -0.16      0.78 o 
  -6   2   1       34.96       39.83      1.26 o 
  -5   2   1      292.80      308.52      4.02 o 
  -4   2   1      673.77      625.45      4.83 o 
  -3   2   1     4965.90     4854.28     39.87 o 
  -2   2   1    13693.37    12949.60    132.89 o 
  -1   2   1     9848.29     9184.69     65.70 o 
   0   2   1     6617.48     6178.07     52.32 o 
   1   2   1      238.05      245.97      2.17 o 
   2   2   1      453.97      431.63      3.88 o 
   3   2   1     1159.66     1129.73      7.71 o 
   4   2   1       82.06       79.55      1.50 o 
   5   2   1      331.85      329.70      3.64 o 
   6   2   1        0.88        0.98      0.69 o 
   7   2   1       70.62       67.84      2.18 o 
   8   2   1       78.52       89.57      2.76 o 
   9   2   1       42.34       46.58      2.76 o 
 -10   3   1        3.53        2.39      1.93 o 
  -9   3   1        0.49       -1.86      2.27 o 
  -8   3   1       11.75       11.31      1.34 o 
  -7   3   1       48.96       43.04      1.76 o 
  -6   3   1       37.70       34.92      1.45 o 
  -5   3   1      478.63      517.23      5.68 o 
  -4   3   1      569.02      520.54      4.18 o 
  -3   3   1      397.68      387.55      4.03 o 
  -2   3   1    41515.59    38862.45    285.10 o 
  -1   3   1     2507.66     2322.81     32.32 o 
   0   3   1     4171.50     4112.60     25.92 o 
   1   3   1      144.29      116.24      1.52 o 
   2   3   1      148.77      155.34      2.08 o 
   3   3   1      806.89      836.84      6.08 o 
   4   3   1       43.32       40.28      1.15 o 
   5   3   1        8.08        6.95      0.69 o 
   6   3   1       11.18       14.16      1.14 o 
   7   3   1      156.19      161.54      3.28 o 
   8   3   1       28.86       25.43      1.80 o 
   9   3   1       31.76       37.30      2.55 o 
 -10   4   1        0.12       -1.78      1.30 o 
  -9   4   1        4.26       -0.42      1.73 o 
  -8   4   1        6.51        5.88      1.38 o 
  -7   4   1      148.90      143.70      2.97 o 
  -6   4   1       12.99       16.39      1.18 o 
  -5   4   1       76.39       76.97      1.82 o 
  -4   4   1      911.67      896.49      7.41 o 
  -3   4   1     2582.36     2604.27     22.20 o 
  -2   4   1    13125.62    12763.85    119.44 o 
  -1   4   1     2332.07     2271.22     16.52 o 
   0   4   1     1695.50     1663.46     10.20 o 
   1   4   1       24.48       19.43      0.59 o 
   2   4   1     1415.09     1302.91      8.52 o 
   3   4   1      237.84      253.24      2.63 o 
   4   4   1       26.50       28.96      1.07 o 
   5   4   1      118.86      101.67      2.17 o 
   6   4   1       17.29       17.26      1.29 o 
   7   4   1      125.31      127.12      2.94 o 
   8   4   1       55.71       54.34      2.31 o 
   9   4   1        8.94        6.33      1.97 o 
 -10   5   1        1.18       -1.35      3.11 o 
  -9   5   1       37.82       39.77      4.72 o 
  -8   5   1       35.13       36.17      1.91 o 
  -7   5   1       22.16       20.75      1.50 o 
  -6   5   1       39.32       37.33      2.36 o 
  -5   5   1       51.39       43.59      1.47 o 
  -4   5   1     1102.45     1221.61      9.56 o 
  -3   5   1      449.16      466.68      4.37 o 
  -2   5   1      341.10      334.98      3.79 o 
  -1   5   1      398.40      416.08      3.62 o 
   0   5   1      637.82      603.95      4.33 o 
   1   5   1      344.63      316.22      2.71 o 
   2   5   1      536.85      546.16      4.27 o 
   3   5   1     1167.39     1259.11      8.66 o 
   4   5   1       41.13       46.06      1.25 o 
   5   5   1      125.95      115.23      2.38 o 
   6   5   1        9.14        8.97      1.09 o 
   7   5   1      165.89      161.15      3.41 o 
   8   5   1      145.80      138.50      3.38 o 
   9   5   1        8.75        7.48      1.50 o 
  -9   6   1       18.94       17.03      1.83 o 
  -8   6   1        1.40        2.09      1.65 o 
  -7   6   1       67.32       63.47      2.15 o 
  -6   6   1      316.22      297.97      4.14 o 
  -5   6   1        1.72        1.55      0.71 o 
  -4   6   1      416.59      406.32      4.37 o 
  -3   6   1      547.17      601.69      6.88 o 
  -2   6   1       19.20       28.70      1.03 o 
  -1   6   1       66.43       66.28      1.44 o 
   0   6   1      158.13      134.25      2.30 o 
   1   6   1        2.49        6.45      0.70 o 
   2   6   1      180.34      194.92      2.18 o 
   3   6   1      330.98      356.27      3.93 o 
   4   6   1        1.06        0.93      0.67 o 
   5   6   1        6.34        8.00      0.94 o 
   6   6   1       62.69       63.81      2.06 o 
   7   6   1        3.24        1.89      1.27 o 
   8   6   1       11.41       11.64      1.63 o 
   9   6   1        7.04        2.39      1.49 o 
  -9   7   1       19.26       24.06      4.09 o 
  -8   7   1        0.02       -0.79      1.03 o 
  -7   7   1       11.31       12.52      1.57 o 
  -6   7   1       45.49       44.47      2.10 o 
  -5   7   1      253.67      232.31      3.97 o 
  -4   7   1      498.47      514.21      5.20 o 
  -3   7   1      372.78      359.60      3.72 o 
  -2   7   1      117.45      139.96      2.02 o 
  -1   7   1       26.93       22.98      1.01 o 
   0   7   1      977.15      999.35      7.46 o 
   1   7   1      779.92      799.94      5.82 o 
   2   7   1       41.23       43.45      1.05 o 
   3   7   1      136.39      156.45      2.07 o 
   4   7   1       58.38       56.08      1.91 o 
   5   7   1      205.83      196.55      3.60 o 
   6   7   1       49.45       48.18      2.17 o 
   7   7   1      106.31       99.07      3.09 o 
   8   7   1        0.09       -0.87      1.16 o 
   9   7   1        1.85       -1.80      1.20 o 
  -9   8   1        2.09        1.07      2.10 o 
  -8   8   1       62.09       57.28      2.73 o 
  -7   8   1       19.43       17.36      1.70 o 
  -6   8   1      125.46      123.15      3.14 o 
  -5   8   1       55.80       55.85      2.15 o 
  -4   8   1       34.57       35.96      1.66 o 
  -3   8   1       82.08       81.38      2.50 o 
  -2   8   1        1.49        2.50      0.55 o 
  -1   8   1       49.99       44.95      1.29 o 
   0   8   1       33.54       31.86      0.97 o 
   1   8   1       11.24       14.58      0.85 o 
   2   8   1      156.73      155.51      2.23 o 
   3   8   1        2.34        4.45      0.68 o 
   4   8   1       76.56       74.77      2.27 o 
   5   8   1        0.10       -1.17      0.78 o 
   6   8   1        0.97       -0.46      1.48 o 
   7   8   1        8.74        7.84      1.47 o 
   8   8   1       31.28       30.12      2.56 o 
   9   8   1        6.92        7.36      1.73 o 
  -9   9   1        4.95        3.84      1.57 o 
  -8   9   1        3.52        1.84      1.36 o 
  -7   9   1       28.29       24.50      1.95 o 
  -6   9   1       77.39       64.60      2.59 o 
  -5   9   1       86.66       83.26      2.65 o 
  -4   9   1      457.48      446.30      5.80 o 
  -3   9   1        0.03       -0.49      0.79 o 
  -2   9   1       35.46       37.52      1.31 o 
  -1   9   1       59.68       68.59      1.60 o 
   0   9   1     1031.00     1077.13      8.07 o 
   1   9   1      436.05      430.52      3.86 o 
   2   9   1       17.69       22.29      1.27 o 
   3   9   1      167.18      167.32      3.24 o 
   4   9   1       10.41        8.28      1.18 o 
   5   9   1       63.01       59.33      2.90 o 
   6   9   1       21.35       20.52      1.70 o 
   7   9   1        4.16        2.93      1.40 o 
   8   9   1        0.37        0.14      1.24 o 
  -8  10   1        0.36       -0.73      1.27 o 
  -7  10   1        0.20       -0.24      1.16 o 
  -6  10   1       10.69        8.80      1.42 o 
  -5  10   1      392.23      344.05      5.36 o 
  -4  10   1      113.78      109.05      3.25 o 
  -3  10   1        3.50        3.39      1.07 o 
  -2  10   1       44.38       42.65      1.72 o 
  -1  10   1       85.52       97.11      1.94 o 
   0  10   1      670.13      695.27      7.16 o 
   1  10   1      131.13      158.13      2.48 o 
   2  10   1       63.99       65.96      2.06 o 
   3  10   1        1.25       -1.21      0.97 o 
   4  10   1       77.33       77.30      2.55 o 
   5  10   1       18.59       17.77      1.66 o 
   6  10   1        7.69        6.64      1.40 o 
   7  10   1       10.15       11.40      1.72 o 
   8  10   1        0.92        0.56      1.32 o 
  -8  11   1        3.84        1.44      1.82 o 
  -7  11   1       31.73       23.95      2.03 o 
  -6  11   1       23.66       20.81      1.86 o 
  -5  11   1      296.25      281.52      4.97 o 
  -4  11   1       11.09       17.31      2.05 o 
  -3  11   1       28.83       29.03      1.72 o 
  -2  11   1        0.20       -1.18      0.79 o 
  -1  11   1      225.70      223.02      3.55 o 
   0  11   1       23.54       32.08      1.54 o 
   1  11   1       10.13        8.75      0.99 o 
   2  11   1      129.51      134.90      3.55 o 
   3  11   1      240.26      241.99      4.23 o 
   4  11   1       63.98       61.96      2.41 o 
   5  11   1       50.85       51.64      2.35 o 
   6  11   1       13.64        9.79      2.33 o 
   7  11   1       22.44       23.22      2.10 o 
  -8  12   1        1.32       -1.23      1.87 o 
  -7  12   1        0.54       -0.28      1.34 o 
  -6  12   1       37.79       30.93      2.16 o 
  -5  12   1        8.44        5.92      1.52 o 
  -4  12   1        3.51        5.64      1.32 o 
  -3  12   1      141.46      147.58      3.63 o 
  -2  12   1       83.59       83.32      2.94 o 
  -1  12   1       43.33       46.70      1.87 o 
   0  12   1       65.41       67.10      2.17 o 
   1  12   1       27.38       29.39      1.60 o 
   2  12   1        1.57        3.32      1.27 o 
   3  12   1      310.85      285.60      5.60 o 
   4  12   1       92.99       96.17      3.00 o 
   5  12   1      112.15      104.73      3.19 o 
   6  12   1       13.06       12.98      1.82 o 
   7  12   1        1.78        2.88      1.50 o 
  -7  13   1       13.78       12.86      1.87 o 
  -6  13   1       18.49       18.31      1.97 o 
  -5  13   1       22.86       19.54      1.91 o 
  -4  13   1       74.47       71.56      3.88 o 
  -3  13   1      142.49      142.57      4.09 o 
  -2  13   1        2.89       -0.27      1.27 o 
  -1  13   1        0.00       -1.45      0.97 o 
   0  13   1       62.11       60.14      2.19 o 
   1  13   1      113.98      119.30      3.61 o 
   2  13   1      132.71      146.77      4.01 o 
   3  13   1       45.42       48.21      2.64 o 
   4  13   1       23.76       23.23      2.27 o 
   5  13   1       11.13       13.57      2.50 o 
   6  13   1        0.08       -1.73      1.16 o 
   7  13   1       41.52       54.79      3.75 o 
  -6  14   1        0.15        0.26      1.59 o 
  -5  14   1        3.18        2.20      1.56 o 
  -4  14   1        2.76        2.15      1.50 o 
  -3  14   1      136.15      136.52      4.16 o 
  -2  14   1        4.03        2.84      1.50 o 
  -1  14   1        0.01       -0.06      1.15 o 
   0  14   1        7.83        5.96      1.30 o 
   1  14   1       10.28       11.78      1.73 o 
   2  14   1        6.64       10.75      1.85 o 
   3  14   1       30.84       26.89      2.42 o 
   4  14   1       78.13       65.07      3.18 o 
   5  14   1       45.11       42.13      2.94 o 
   6  14   1       12.65       10.59      3.15 o 
  -6  15   1        0.08        1.09      2.02 o 
  -5  15   1       11.05       10.68      2.02 o 
  -4  15   1       24.42       18.85      2.25 o 
  -3  15   1       16.73       19.07      2.25 o 
  -2  15   1        8.36        6.21      1.73 o 
  -1  15   1        0.35       -1.77      1.18 o 
   0  15   1       22.45       20.44      6.10 o 
   1  15   1      190.40      194.99      4.83 o 
   2  15   1       40.88       30.75      2.70 o 
   3  15   1      114.44      113.37      4.08 o 
   4  15   1        0.23       -0.81      1.56 o 
   5  15   1        0.07        0.48      1.83 o 
  -5  16   1        0.08       -0.36      2.05 o 
  -4  16   1        0.73       -0.52      1.83 o 
  -3  16   1        1.33        1.79      1.43 o 
  -2  16   1        9.40        5.83      2.34 o 
  -1  16   1       19.49       11.10      1.90 o 
   0  16   1       67.60       68.88      4.17 o 
   1  16   1       93.55       95.36      3.69 o 
   2  16   1      199.09      201.86      5.19 o 
   3  16   1       21.84       19.85      2.34 o 
   4  16   1        6.85       10.54      2.17 o 
  -4  17   1        8.99        9.78      2.12 o 
  -3  17   1        0.55        0.67      1.62 o 
  -2  17   1        1.25        0.35      1.62 o 
  -1  17   1       21.89       17.00      3.02 o 
   0  17   1       14.08       12.47      3.06 o 
   1  17   1       17.65       18.86      3.06 o 
   2  17   1       22.04       27.34      2.48 o 
   3  17   1       39.51       52.10      3.39 o 
  -2  18   1        1.54       -2.28      1.52 o 
  -1  18   1        0.00       -1.77      2.23 o 
   0  18   1        0.00       -0.60      3.15 o 
   1  18   1       56.27       59.52      4.45 o 
 -10   0   2        1.11       -1.10      3.35 o 
  -8   0   2       95.33       90.13      3.97 o 
  -6   0   2        7.50        6.29      1.09 o 
  -2   0   2    11230.05    10725.21     88.60 o 
   0   0   2      588.66      487.60      5.98 o 
   2   0   2       33.82       35.68      1.20 o 
   4   0   2       86.27       76.42      6.49 o 
   6   0   2        1.84        0.62      0.97 o 
   8   0   2      241.09      253.76      7.37 o 
 -10   1   2        1.29       -0.90      2.67 o 
  -9   1   2        0.14       -1.63      2.16 o 
  -8   1   2        9.01        9.40      1.36 o 
  -7   1   2      234.54      243.70      3.62 o 
  -6   1   2      524.18      504.90      4.65 o 
  -5   1   2        7.62       10.48      0.88 o 
  -4   1   2       33.27       37.94      0.99 o 
  -3   1   2      730.71      653.92      5.16 o 
  -2   1   2     3301.68     3280.77     19.19 o 
  -1   1   2      565.32      590.02      4.96 o 
   0   1   2     5313.77     4881.23     28.41 o 
   1   1   2       45.50       30.95      0.69 o 
   2   1   2        4.69        5.87      0.38 o 
   3   1   2      455.90      460.23      5.58 o 
   4   1   2        1.31        3.60      0.93 o 
   5   1   2      506.43      525.35      6.38 o 
   6   1   2       30.12       26.41      1.31 o 
   7   1   2       82.23       86.65      2.47 o 
   8   1   2        0.01        1.02      1.36 o 
   9   1   2       30.46       37.50      2.58 o 
 -10   2   2        2.67       -1.61      2.73 o 
  -9   2   2       24.47       25.80      2.10 o 
  -8   2   2       28.20       30.38      1.98 o 
  -7   2   2      155.79      137.93      2.75 o 
  -6   2   2      123.73      136.06      2.18 o 
  -5   2   2      702.22      677.08      5.41 o 
  -4   2   2       60.76       60.43      1.14 o 
  -3   2   2      305.12      292.07      2.55 o 
  -2   2   2    15205.78    14721.91     85.96 o 
  -1   2   2     3532.21     3377.45     19.76 o 
   0   2   2     1009.42      867.71      5.61 o 
   1   2   2     2329.53     2281.49     13.76 o 
   2   2   2      234.95      224.21      2.31 o 
   3   2   2       52.28       65.13      1.32 o 
   4   2   2        4.46        2.97      0.57 o 
   5   2   2      606.18      598.29      6.23 o 
   6   2   2      107.50      109.76      2.79 o 
   7   2   2        1.01        2.21      1.00 o 
   8   2   2      418.36      440.62      6.13 o 
   9   2   2       29.62       24.56      2.22 o 
 -10   3   2        0.08       -1.67      1.85 o 
  -9   3   2       65.51       66.75      2.80 o 
  -8   3   2       55.00       54.26      2.07 o 
  -7   3   2        4.66        3.41      0.90 o 
  -6   3   2       53.25       48.54      2.02 o 
  -5   3   2      413.06      449.30      5.00 o 
  -4   3   2     1878.10     1995.32     12.59 o 
  -3   3   2     4894.25     4845.96     37.75 o 
  -2   3   2     2373.73     2188.69     13.52 o 
  -1   3   2     3062.73     2926.56     17.28 o 
   0   3   2     1320.00     1256.86      7.92 o 
   1   3   2       22.27       26.38      0.71 o 
   2   3   2       37.26       48.42      1.04 o 
   3   3   2      148.02      200.54      2.59 o 
   4   3   2      412.92      424.31      5.25 o 
   5   3   2       17.22       20.22      1.22 o 
   6   3   2      102.31      100.30      2.48 o 
   7   3   2      147.08      152.43      3.27 o 
   8   3   2      179.31      185.35      3.89 o 
   9   3   2        5.60        6.14      1.63 o 
 -10   4   2        1.15       -1.00      2.83 o 
  -9   4   2        0.32       -1.47      0.98 o 
  -8   4   2      135.05      141.55      3.07 o 
  -7   4   2       15.96       14.06      1.25 o 
  -6   4   2       16.50       10.97      1.00 o 
  -5   4   2        0.31        0.89      0.74 o 
  -4   4   2      347.55      286.99      3.29 o 
  -3   4   2       33.84       36.82      1.12 o 
  -2   4   2        1.44       -0.47      0.57 o 
  -1   4   2      104.87      102.94      1.42 o 
   0   4   2       76.52       66.48      1.04 o 
   1   4   2       71.33       73.20      1.17 o 
   2   4   2      510.20      548.38      4.74 o 
   3   4   2     1655.28     1780.85     11.75 o 
   4   4   2       29.53       37.79      1.64 o 
   5   4   2      288.49      286.71      3.75 o 
   6   4   2      638.61      630.68      6.88 o 
   7   4   2      254.54      254.30      4.32 o 
   8   4   2       70.43       69.01      2.52 o 
   9   4   2        0.24       -1.95      1.30 o 
 -10   5   2        8.38        8.33      2.89 o 
  -9   5   2        0.62       -1.02      1.53 o 
  -8   5   2        0.40        0.85      1.17 o 
  -7   5   2      144.62      155.11      3.05 o 
  -6   5   2      101.72      100.44      2.27 o 
  -5   5   2      944.83      962.14      8.98 o 
  -4   5   2     1096.40     1154.25      9.09 o 
  -3   5   2     2050.73     1975.86     13.78 o 
  -2   5   2     1267.80     1269.75     15.73 o 
  -1   5   2       36.99       28.93      0.88 o 
   0   5   2      168.84      153.22      1.74 o 
   1   5   2      315.57      357.39      3.40 o 
   2   5   2      519.76      494.14      4.15 o 
   3   5   2       63.32       63.50      1.39 o 
   4   5   2       29.01       23.60      1.01 o 
   5   5   2      283.95      283.99      4.51 o 
   6   5   2        6.81        7.84      1.14 o 
   7   5   2        7.26        6.78      1.35 o 
   8   5   2        0.14        0.60      1.08 o 
   9   5   2        0.09        0.28      1.22 o 
 -10   6   2        2.10        2.15      1.93 o 
  -9   6   2       54.76       58.53      2.76 o 
  -8   6   2       60.52       52.63      2.36 o 
  -7   6   2       79.59       71.85      2.53 o 
  -6   6   2      449.43      430.84      5.08 o 
  -5   6   2        0.44        0.16      0.69 o 
  -4   6   2     4499.11     4342.90     55.55 o 
  -3   6   2      148.77      168.95      6.19 o 
  -2   6   2      512.35      558.61      5.10 o 
  -1   6   2       67.33       57.94      1.37 o 
   0   6   2      168.23      171.59      1.95 o 
   1   6   2      813.63      821.01      5.96 o 
   2   6   2      284.35      304.53      3.05 o 
   3   6   2       11.24       14.23      0.91 o 
   4   6   2       26.21       24.93      1.29 o 
   5   6   2       23.71       25.75      1.63 o 
   6   6   2        2.52        2.80      0.97 o 
   7   6   2       80.94       78.98      2.60 o 
   8   6   2        3.52       -0.52      1.65 o 
   9   6   2        0.02       -1.86      1.24 o 
  -9   7   2       17.70       16.71      1.86 o 
  -8   7   2        2.73        2.01      1.14 o 
  -7   7   2      185.81      178.14      3.86 o 
  -6   7   2      278.68      267.82      4.51 o 
  -5   7   2      117.84      106.31      2.64 o 
  -4   7   2     2313.63     2295.90     18.52 o 
  -3   7   2      361.80      342.19      6.59 o 
  -2   7   2      635.92      653.50      8.33 o 
  -1   7   2       51.52       55.75      1.37 o 
   0   7   2       43.62       33.85      0.95 o 
   1   7   2       37.24       34.30      0.96 o 
   2   7   2       60.79       61.56      1.44 o 
   3   7   2      110.29      120.43      1.97 o 
   4   7   2       85.43       82.90      2.09 o 
   5   7   2       71.95       69.24      2.41 o 
   6   7   2        8.57        3.41      1.00 o 
   7   7   2        1.68        0.20      1.10 o 
   8   7   2        5.91        4.95      1.43 o 
  -9   8   2       10.02        8.94      1.65 o 
  -8   8   2       35.05       34.34      2.21 o 
  -7   8   2       68.04       71.66      2.63 o 
  -6   8   2        6.84        4.46      1.63 o 
  -5   8   2      119.30      129.13      2.99 o 
  -4   8   2       30.58       27.19      1.50 o 
  -3   8   2       40.40       40.76      1.66 o 
  -2   8   2       35.08       31.35      1.13 o 
  -1   8   2        1.51        0.55      0.53 o 
   0   8   2       45.98       47.19      1.10 o 
   1   8   2      643.48      738.29      5.72 o 
   2   8   2      571.28      553.81      4.81 o 
   3   8   2      277.04      252.26      3.47 o 
   4   8   2       46.53       48.62      1.83 o 
   5   8   2        4.20        4.05      1.16 o 
   6   8   2       47.41       41.66      2.26 o 
   7   8   2        3.83        3.29      1.30 o 
   8   8   2        6.15        4.34      1.50 o 
  -9   9   2        1.43        1.12      1.26 o 
  -8   9   2       60.90       57.47      2.71 o 
  -7   9   2        5.19        4.97      1.38 o 
  -6   9   2       22.32       21.24      2.78 o 
  -5   9   2      117.74      124.69      3.33 o 
  -4   9   2      104.52      105.05      3.16 o 
  -3   9   2       15.04       16.20      1.22 o 
  -2   9   2       57.90       53.09      1.49 o 
  -1   9   2        0.11       -0.23      0.81 o 
   0   9   2      990.06     1113.16      7.88 o 
   1   9   2      667.90      723.40      7.01 o 
   2   9   2      130.77      113.76      2.04 o 
   3   9   2      349.85      366.03      5.11 o 
   4   9   2        0.97       -0.52      0.95 o 
   5   9   2       42.26       37.24      2.11 o 
   6   9   2       30.42       27.55      2.05 o 
   7   9   2        1.97       -0.65      1.16 o 
   8   9   2        0.12       -1.36      1.22 o 
  -9  10   2        0.76       -1.94      1.30 o 
  -8  10   2        5.21        5.18      1.47 o 
  -7  10   2       21.51       19.52      1.83 o 
  -6  10   2      285.48      278.63      5.00 o 
  -5  10   2      460.10      455.42      6.28 o 
  -4  10   2        5.17        5.66      1.22 o 
  -3  10   2        9.36        9.55      1.18 o 
  -2  10   2        3.36        3.11      0.71 o 
  -1  10   2      301.62      314.65      3.74 o 
   0  10   2        4.34        5.97      0.80 o 
   1  10   2       75.50       89.52      2.42 o 
   2  10   2      132.08      133.06      2.43 o 
   3  10   2        0.96        1.77      0.98 o 
   4  10   2      189.26      193.39      4.64 o 
   5  10   2       44.04       42.19      2.26 o 
   6  10   2       20.25       18.10      1.82 o 
   7  10   2        0.83       -0.81      1.14 o 
   8  10   2       19.58       27.60      2.37 o 
  -8  11   2        1.30       -0.91      1.26 o 
  -7  11   2       14.59       14.85      1.90 o 
  -6  11   2        2.83        2.25      1.19 o 
  -5  11   2       63.46       58.92      2.94 o 
  -4  11   2        3.93        3.87      1.31 o 
  -3  11   2        8.79        7.30      1.41 o 
  -2  11   2      520.06      497.09      6.04 o 
  -1  11   2       37.80       39.45      1.68 o 
   0  11   2        4.03        3.69      0.90 o 
   1  11   2        0.65        1.45      0.78 o 
   2  11   2       18.88       22.58      1.88 o 
   3  11   2        1.48       -0.24      1.02 o 
   4  11   2        0.71       -0.31      1.14 o 
   5  11   2       69.29       77.36      2.80 o 
   6  11   2        6.08        7.22      1.50 o 
   7  11   2       14.42       12.00      1.83 o 
  -8  12   2        0.12       -1.95      1.30 o 
  -7  12   2       14.39       17.07      1.85 o 
  -6  12   2       16.67       19.87      3.11 o 
  -5  12   2      103.32      105.58      3.19 o 
  -4  12   2      111.72      111.35      3.19 o 
  -3  12   2       50.13       49.18      2.21 o 
  -2  12   2       79.03       81.14      2.95 o 
  -1  12   2       59.54       54.63      2.03 o 
   0  12   2        0.58        0.35      0.87 o 
   1  12   2        1.75        1.18      0.91 o 
   2  12   2       80.32       80.85      3.10 o 
   3  12   2       62.67       57.75      3.22 o 
   4  12   2       19.16       18.53      2.50 o 
   5  12   2        0.24       -0.26      1.03 o 
   6  12   2        0.01       -0.87      1.16 o 
   7  12   2       37.28       40.58      2.69 o 
  -7  13   2        0.26       -0.44      1.71 o 
  -6  13   2        0.00       -1.45      1.18 o 
  -5  13   2        0.30       -0.42      1.22 o 
  -4  13   2        0.76        2.49      1.51 o 
  -3  13   2       31.85       25.17      2.19 o 
  -2  13   2        0.88       -1.05      1.09 o 
  -1  13   2        7.20        6.39      1.79 o 
   0  13   2        0.10       -0.22      0.95 o 
   1  13   2      237.42      234.36      6.63 o 
   2  13   2        5.55        6.69      1.59 o 
   3  13   2        0.96       -1.98      1.32 o 
   4  13   2        4.46        4.18      1.82 o 
   5  13   2       13.12       10.29      2.36 o 
   6  13   2        1.10        0.21      1.50 o 
  -7  14   2       12.74        9.91      2.07 o 
  -6  14   2        4.94        4.99      1.82 o 
  -5  14   2        0.22        0.04      1.43 o 
  -4  14   2       39.88       35.86      2.57 o 
  -3  14   2        0.00       -1.68      1.27 o 
  -2  14   2       92.64       94.94      3.39 o 
  -1  14   2       83.51       74.21      3.01 o 
   0  14   2        5.88        3.95      1.19 o 
   1  14   2        9.00        7.37      1.73 o 
   2  14   2      214.08      212.40      5.07 o 
   3  14   2        4.90        1.31      1.59 o 
   4  14   2        0.35       -2.08      1.38 o 
   5  14   2        0.09       -0.85      1.50 o 
   6  14   2        2.09        4.53      2.23 o 
  -6  15   2        2.50        2.64      1.79 o 
  -5  15   2        3.30        4.13      1.79 o 
  -4  15   2       32.64       31.57      2.64 o 
  -3  15   2       50.13       51.59      2.94 o 
  -2  15   2       17.39       12.16      1.79 o 
  -1  15   2      140.72      139.07      4.15 o 
   0  15   2       60.67       62.70      4.03 o 
   1  15   2      216.72      221.04      5.22 o 
   2  15   2       22.34       20.71      2.19 o 
   3  15   2        0.30       -2.21      1.48 o 
   4  15   2        4.85        8.79      2.05 o 
   5  15   2        0.06       -0.45      1.96 o 
  -5  16   2        0.07        1.34      1.60 o 
  -4  16   2        0.16       -0.91      1.50 o 
  -3  16   2        8.20        6.92      1.79 o 
  -2  16   2        8.19        7.83      2.33 o 
  -1  16   2       67.17       59.75      3.12 o 
   0  16   2      128.36      137.61      7.67 o 
   1  16   2      500.71      523.79      8.54 o 
   2  16   2       14.30        9.39      2.19 o 
   3  16   2       12.12        8.00      2.05 o 
   4  16   2        4.04        1.92      1.88 o 
  -4  17   2        0.71       -1.44      1.56 o 
  -3  17   2        0.29       -0.89      1.50 o 
  -2  17   2        0.00       -1.41      1.80 o 
  -1  17   2        0.16       -2.52      2.07 o 
   0  17   2       22.56       21.91      4.72 o 
   1  17   2      224.34      240.79      7.51 o 
   2  17   2       15.56       13.59      2.30 o 
   3  17   2        3.35        1.98      2.51 o 
  -2  18   2        1.48        0.43      1.62 o 
  -1  18   2        6.91       -0.21      2.35 o 
   0  18   2        5.03        2.96      3.54 o 
   1  18   2       29.64       35.10      3.90 o 
  -9   0   3       35.26       35.56      4.13 o 
  -7   0   3       47.49       52.92      2.21 o 
  -5   0   3        4.78        3.65      1.00 o 
  -3   0   3      449.46      426.41      4.70 o 
  -1   0   3       24.84       31.47      4.72 o 
   1   0   3       77.06       50.93      1.33 o 
   3   0   3      316.12      322.51      4.82 o 
   5   0   3      142.08      141.41      4.03 o 
   7   0   3       13.88       14.31      1.79 o 
   9   0   3       12.19       13.17      2.74 o 
 -10   1   3       33.89       33.31      2.40 o 
  -9   1   3       54.45       57.41      3.12 o 
  -8   1   3        5.82        5.77      1.20 o 
  -7   1   3      339.95      343.68      4.40 o 
  -6   1   3      125.90      123.43      2.02 o 
  -5   1   3       64.83       71.99      1.39 o 
  -4   1   3       15.69       15.96      0.69 o 
  -3   1   3     1372.68     1355.87      8.66 o 
  -2   1   3     1423.37     1348.85      8.45 o 
  -1   1   3     1299.48     1152.15      9.23 o 
   0   1   3      602.91      598.79      4.25 o 
   1   1   3     2076.97     2104.69     14.05 o 
   2   1   3      273.30      288.22      2.88 o 
   3   1   3     2706.19     2783.87     17.50 o 
   4   1   3       12.70       13.97      0.89 o 
   5   1   3       15.51       15.30      1.08 o 
   6   1   3       42.77       46.92      1.70 o 
   7   1   3       11.94       16.50      1.89 o 
   8   1   3       71.42       67.91      2.94 o 
   9   1   3       18.28       18.80      2.07 o 
 -10   2   3        0.05       -2.41      2.39 o 
  -9   2   3       77.27       82.80      3.04 o 
  -8   2   3      147.62      137.89      2.95 o 
  -7   2   3       42.78       49.27      1.74 o 
  -6   2   3       41.42       55.92      1.45 o 
  -5   2   3        6.85        4.08      0.58 o 
  -4   2   3        6.50        9.13      0.64 o 
  -3   2   3       25.80       22.30      0.68 o 
  -2   2   3     3705.41     3450.50     20.28 o 
  -1   2   3      531.57      491.05      3.53 o 
   0   2   3      143.44      135.55      1.47 o 
   1   2   3      167.14      170.32      1.89 o 
   2   2   3       77.87      102.67      1.56 o 
   3   2   3      128.85      126.95      1.99 o 
   4   2   3      979.22     1052.10      8.05 o 
   5   2   3       19.13       21.13      1.17 o 
   6   2   3       19.20       18.25      1.28 o 
   7   2   3       82.28       74.30      2.52 o 
   8   2   3       22.41       23.86      1.89 o 
   9   2   3        0.00       -1.91      1.27 o 
 -10   3   3       36.69       34.33      2.36 o 
  -9   3   3        0.02       -1.76      1.17 o 
  -8   3   3      144.55      142.15      3.03 o 
  -7   3   3        0.46        0.02      0.69 o 
  -6   3   3       83.34       79.07      1.94 o 
  -5   3   3        0.11       -0.75      0.50 o 
  -4   3   3     1177.86     1188.21      8.03 o 
  -3   3   3      235.70      210.09      2.13 o 
  -2   3   3        1.13        1.50      0.34 o 
  -1   3   3      128.30      121.42      1.41 o 
   0   3   3       45.68       38.54      0.81 o 
   1   3   3       28.38       43.08      1.03 o 
   2   3   3      941.20      978.73      7.04 o 
   3   3   3      325.21      356.68      3.65 o 
   4   3   3       53.15       45.26      1.46 o 
   5   3   3      364.55      373.88      4.57 o 
   6   3   3      362.03      354.83      5.02 o 
   7   3   3        0.94        0.33      1.10 o 
   8   3   3        6.94        5.28      1.34 o 
   9   3   3        0.76        1.57      1.43 o 
 -10   4   3        0.45       -0.32      1.87 o 
  -9   4   3      162.05      160.91      3.53 o 
  -8   4   3       56.40       57.18      2.14 o 
  -7   4   3       30.87       35.37      1.63 o 
  -6   4   3       58.91       60.25      1.78 o 
  -5   4   3      103.28       87.13      1.91 o 
  -4   4   3     2329.13     2285.66     16.08 o 
  -3   4   3      225.05      231.50      3.08 o 
  -2   4   3       35.30       34.99      0.86 o 
  -1   4   3        0.32       -0.15      0.26 o 
   0   4   3       73.80       73.03      1.17 o 
   1   4   3      904.99      857.57      6.15 o 
   2   4   3       79.89       86.15      1.51 o 
   3   4   3       11.08       13.37      0.77 o 
   4   4   3       91.01       91.63      1.85 o 
   5   4   3      284.96      272.01      3.53 o 
   6   4   3       80.70       88.85      2.60 o 
   7   4   3      183.67      178.67      4.13 o 
   8   4   3       65.86       74.64      2.74 o 
   9   4   3        2.20        3.96      1.63 o 
 -10   5   3       16.12       17.73      3.16 o 
  -9   5   3        2.18        2.10      1.32 o 
  -8   5   3       48.01       50.82      2.37 o 
  -7   5   3       43.66       46.28      1.84 o 
  -6   5   3       37.70       42.76      1.64 o 
  -5   5   3      189.66      181.01      2.82 o 
  -4   5   3     5980.30     6081.81     43.88 o 
  -3   5   3        0.18        2.92      0.46 o 
  -2   5   3       92.99      105.32      1.40 o 
  -1   5   3       35.78       38.52      0.90 o 
   0   5   3     2521.72     2447.85     15.06 o 
   1   5   3       69.12       74.89      1.39 o 
   2   5   3      148.05      130.41      1.96 o 
   3   5   3       19.53       21.76      0.95 o 
   4   5   3      167.86      158.26      2.46 o 
   5   5   3       11.58       13.81      1.18 o 
   6   5   3      412.78      396.77      5.98 o 
   7   5   3       90.24       87.53      2.74 o 
   8   5   3      189.15      196.54      5.62 o 
 -10   6   3       37.90       42.52      2.67 o 
  -9   6   3        0.84       -0.04      1.32 o 
  -8   6   3       34.52       36.33      2.13 o 
  -7   6   3       19.21       18.94      1.61 o 
  -6   6   3      131.69      137.32      2.70 o 
  -5   6   3     1424.36     1404.76     11.09 o 
  -4   6   3     1388.85     1320.11     10.17 o 
  -3   6   3     1278.38     1202.36      8.92 o 
  -2   6   3     1653.80     1680.52     10.80 o 
  -1   6   3      421.46      408.74      3.52 o 
   0   6   3      108.72      111.31      1.76 o 
   1   6   3     1880.85     2201.25     13.99 o 
   2   6   3        5.84        8.59      0.76 o 
   3   6   3       85.29       83.56      2.00 o 
   4   6   3       11.31       11.71      0.97 o 
   5   6   3      218.70      225.81      3.79 o 
   6   6   3      878.54      849.66      9.77 o 
   7   6   3       25.44       28.25      1.89 o 
   8   6   3       10.92       11.75      1.55 o 
 -10   7   3        2.36        1.11      1.42 o 
  -9   7   3       65.59       63.44      2.84 o 
  -8   7   3        8.86        7.91      1.45 o 
  -7   7   3       82.42       87.19      2.90 o 
  -6   7   3      136.83      123.69      3.06 o 
  -5   7   3       86.21       89.26      2.53 o 
  -4   7   3      101.07      105.67      2.57 o 
  -3   7   3        0.01       -0.15      0.49 o 
  -2   7   3      248.75      253.32      3.00 o 
  -1   7   3      187.70      208.44      2.35 o 
   0   7   3      979.06     1008.63      7.20 o 
   1   7   3      285.12      300.88      3.82 o 
   2   7   3      164.42      171.40      2.34 o 
   3   7   3       80.74       92.89      1.83 o 
   4   7   3       80.62       78.84      2.18 o 
   5   7   3      291.96      301.39      4.43 o 
   6   7   3       58.61       50.08      2.43 o 
   7   7   3        4.49        3.91      1.34 o 
   8   7   3       11.87       12.50      1.81 o 
  -9   8   3        0.01       -1.28      1.31 o 
  -8   8   3       45.14       48.24      2.43 o 
  -7   8   3      463.18      427.30      6.32 o 
  -6   8   3        6.24        9.52      1.45 o 
  -5   8   3       57.44       57.52      2.13 o 
  -4   8   3       69.09       61.11      2.48 o 
  -3   8   3       36.08       41.63      1.62 o 
  -2   8   3        9.79       17.19      0.91 o 
  -1   8   3      128.45      143.72      1.92 o 
   0   8   3       22.69       26.59      0.97 o 
   1   8   3        6.04        8.95      0.74 o 
   2   8   3       16.60       16.00      0.93 o 
   3   8   3      370.39      390.37      4.64 o 
   4   8   3      297.36      291.32      4.56 o 
   5   8   3       25.87       22.86      1.57 o 
   6   8   3       41.24       37.42      2.67 o 
   7   8   3        0.28       -0.45      1.16 o 
   8   8   3        3.21        1.77      1.27 o 
  -9   9   3        0.04       -0.73      1.34 o 
  -8   9   3        7.17        7.09      1.53 o 
  -7   9   3       77.18       77.77      2.86 o 
  -6   9   3     1188.63     1131.33     13.30 o 
  -5   9   3        6.47        9.25      1.53 o 
  -4   9   3        2.87        2.43      0.95 o 
  -3   9   3        5.58        4.09      0.95 o 
  -2   9   3       33.96       40.14      1.42 o 
  -1   9   3        1.30        1.07      0.58 o 
   0   9   3        0.07       -0.43      0.48 o 
   1   9   3      185.98      207.07      2.69 o 
   2   9   3      340.97      365.95      3.86 o 
   3   9   3        0.15        0.05      0.76 o 
   4   9   3        1.74       -0.31      0.95 o 
   5   9   3      113.76      108.78      3.13 o 
   6   9   3        0.94        0.74      1.01 o 
   7   9   3        0.00       -1.65      1.10 o 
  -9  10   3        0.38       -1.96      1.31 o 
  -8  10   3        4.64        5.88      2.27 o 
  -7  10   3       32.86       34.55      2.25 o 
  -6  10   3      107.74      105.90      3.35 o 
  -5  10   3        7.30        2.89      1.92 o 
  -4  10   3       18.26       17.70      1.47 o 
  -3  10   3        8.38        6.33      1.12 o 
  -2  10   3        0.01        0.42      0.68 o 
  -1  10   3      197.49      192.54      2.95 o 
   0  10   3      236.47      249.13      3.33 o 
   1  10   3        3.34        2.70      0.73 o 
   2  10   3       34.78       35.59      1.46 o 
   3  10   3      132.10      139.35      3.19 o 
   4  10   3        0.56       -1.38      0.92 o 
   5  10   3       20.85       24.23      2.66 o 
   6  10   3        0.26       -2.39      1.59 o 
   7  10   3        2.71        2.31      1.53 o 
  -8  11   3        2.83        1.52      1.38 o 
  -7  11   3        0.10       -0.06      1.65 o 
  -6  11   3       62.00       52.27      2.91 o 
  -5  11   3       74.10       68.72      2.64 o 
  -4  11   3       92.84       91.72      2.85 o 
  -3  11   3        0.72       -0.20      0.98 o 
  -2  11   3        1.82        1.48      1.19 o 
  -1  11   3      146.72      150.68      2.65 o 
   0  11   3      104.09      120.18      2.79 o 
   1  11   3        5.18        5.54      0.99 o 
   2  11   3        6.11        4.13      1.43 o 
   3  11   3       70.40       76.76      2.96 o 
   4  11   3       61.97       55.81      2.45 o 
   5  11   3        3.43        1.22      1.16 o 
   6  11   3        0.33       -1.70      1.13 o 
   7  11   3       13.62       22.51      2.15 o 
  -8  12   3       21.45       18.42      2.06 o 
  -7  12   3        0.24        2.11      1.63 o 
  -6  12   3       13.96       14.07      2.30 o 
  -5  12   3       50.62       50.59      2.43 o 
  -4  12   3       51.07       45.90      2.30 o 
  -3  12   3       61.07       58.96      2.36 o 
  -2  12   3      717.75      732.08      9.47 o 
  -1  12   3       53.59       58.76      2.19 o 
   0  12   3      131.63      142.36      4.20 o 
   1  12   3        0.95        0.94      0.87 o 
   2  12   3        7.39        6.03      1.59 o 
   3  12   3       49.05       53.50      2.87 o 
   4  12   3       13.18       11.99      2.50 o 
   5  12   3        3.08        1.23      1.42 o 
   6  12   3       11.19       17.22      1.87 o 
  -7  13   3        1.95       -1.06      1.59 o 
  -6  13   3        0.21       -0.74      1.30 o 
  -5  13   3        1.47       -0.12      1.16 o 
  -4  13   3       24.60       19.87      2.39 o 
  -3  13   3        9.03        7.84      1.66 o 
  -2  13   3       18.08       19.38      1.96 o 
  -1  13   3      443.03      470.63      7.34 o 
   0  13   3        3.94        4.43      1.16 o 
   1  13   3       65.02       67.94      3.02 o 
   2  13   3       25.95       23.09      4.14 o 
   3  13   3        1.17        0.27      1.33 o 
   4  13   3        2.97        1.08      1.97 o 
   5  13   3        0.28       -1.13      1.27 o 
   6  13   3       13.35       18.28      2.34 o 
  -7  14   3       10.66        9.98      2.39 o 
  -6  14   3        0.64        2.97      1.90 o 
  -5  14   3        4.42        3.77      1.56 o 
  -4  14   3      117.92      116.03      4.53 o 
  -3  14   3      133.12      124.36      3.93 o 
  -2  14   3       79.62       78.62      4.71 o 
  -1  14   3      305.92      314.45      7.33 o 
   0  14   3      523.55      561.61      7.16 o 
   1  14   3       38.32       35.19      2.73 o 
   2  14   3        0.77       -1.91      1.27 o 
   3  14   3       21.48       21.48      2.34 o 
   4  14   3       26.20       33.30      2.80 o 
   5  14   3        0.00        0.21      1.66 o 
  -6  15   3       27.80       29.21      2.64 o 
  -5  15   3        0.58       -1.79      1.43 o 
  -4  15   3       29.76       26.88      2.48 o 
  -3  15   3        0.05        0.60      1.50 o 
  -2  15   3      103.57      101.18      3.80 o 
  -1  15   3        0.00       -0.56      1.54 o 
   0  15   3       91.76       89.61      4.45 o 
   1  15   3       56.88       54.71      3.25 o 
   2  15   3        0.06       -2.14      1.43 o 
   3  15   3        0.01       -1.99      1.33 o 
   4  15   3        2.31        1.27      1.73 o 
  -5  16   3        0.01       -1.62      1.77 o 
  -4  16   3       14.97       14.94      4.17 o 
  -3  16   3        0.00       -1.03      1.63 o 
  -2  16   3       21.25       21.67      3.43 o 
  -1  16   3      110.08      110.33      4.11 o 
   0  16   3        0.26        2.45      2.35 o 
   1  16   3       18.90       17.47      2.63 o 
   2  16   3        8.16        5.00      2.48 o 
   3  16   3        0.93        1.12      1.71 o 
  -4  17   3        0.09       -1.23      1.56 o 
  -3  17   3        4.80        3.22      3.08 o 
  -2  17   3        0.00       -2.34      1.56 o 
  -1  17   3      104.98      108.26      5.01 o 
   0  17   3      107.92      116.34      5.29 o 
   1  17   3        6.13        5.16      2.63 o 
   2  17   3        0.15       -1.20      1.60 o 
  -1  18   3      130.05      143.07      5.84 o 
   0  18   3       28.74       25.49      3.94 o 
 -10   0   4      147.59      156.10      5.94 o 
  -8   0   4      233.39      218.59      5.94 o 
  -6   0   4       43.49       45.60      1.78 o 
  -4   0   4       91.25       81.80      1.83 o 
  -2   0   4       12.76       23.72      1.57 o 
   0   0   4      912.34      903.96     10.58 o 
   2   0   4      188.24      188.02      4.11 o 
   4   0   4        0.50        2.24      0.86 o 
   6   0   4      124.31      127.44      5.83 o 
   8   0   4        2.82        0.85      1.67 o 
 -10   1   4        3.65        0.35      2.22 o 
  -9   1   4       36.61       32.90      2.90 o 
  -8   1   4        0.59       -1.15      0.77 o 
  -7   1   4       18.09       17.71      1.34 o 
  -6   1   4        0.14       -0.72      0.48 o 
  -5   1   4      254.44      267.53      2.86 o 
  -4   1   4      119.09      114.00      1.67 o 
  -3   1   4       21.03       21.45      0.61 o 
  -2   1   4       11.36        9.20      0.67 o 
  -1   1   4      196.68      185.63      2.55 o 
   0   1   4      630.54      582.16      4.66 o 
   1   1   4      182.74      210.99      2.33 o 
   2   1   4     2974.68     3267.84     23.23 o 
   3   1   4      389.52      424.58      4.21 o 
   4   1   4       87.74       99.71      2.05 o 
   5   1   4        6.20        5.34      0.85 o 
   6   1   4       63.25       59.93      2.13 o 
   7   1   4       14.37       12.59      1.47 o 
   8   1   4       29.54       32.18      2.45 o 
 -10   2   4       81.22       77.28      3.11 o 
  -9   2   4       17.06       15.45      1.80 o 
  -8   2   4        0.24       -1.15      0.77 o 
  -7   2   4       79.64       86.27      2.17 o 
  -6   2   4        8.83       13.57      0.82 o 
  -5   2   4       50.41       47.06      1.22 o 
  -4   2   4      403.91      428.58      3.90 o 
  -3   2   4        2.07        0.47      0.24 o 
  -2   2   4      737.85      769.60      5.27 o 
  -1   2   4      982.37      988.86      6.59 o 
   0   2   4       17.64       13.70      0.57 o 
   1   2   4      150.90      169.91      2.06 o 
   2   2   4        6.18        8.04      0.69 o 
   3   2   4      250.35      257.12      3.08 o 
   4   2   4       11.68       11.86      0.87 o 
   5   2   4       74.82       71.90      2.10 o 
   6   2   4      223.68      235.49      3.91 o 
   7   2   4        2.74        2.53      1.39 o 
   8   2   4       24.71       24.34      1.94 o 
 -10   3   4        0.02       -1.66      1.23 o 
  -9   3   4       38.74       36.16      2.27 o 
  -8   3   4        5.48        2.61      0.94 o 
  -7   3   4        0.35        0.05      0.67 o 
  -6   3   4       44.03       45.37      1.56 o 
  -5   3   4      552.12      532.07      4.91 o 
  -4   3   4      278.29      234.68      2.48 o 
  -3   3   4      659.42      661.87      4.91 o 
  -2   3   4        0.54        1.75      0.38 o 
  -1   3   4      337.03      383.49      3.17 o 
   0   3   4      511.88      466.86      3.80 o 
   1   3   4      414.35      424.26      3.76 o 
   2   3   4      120.15      118.50      1.91 o 
   3   3   4      105.58      126.43      2.07 o 
   4   3   4      131.72      139.62      2.38 o 
   5   3   4       39.00       36.81      1.76 o 
   6   3   4       78.30       81.96      2.89 o 
   7   3   4        0.67        1.71      1.15 o 
   8   3   4       26.99       29.08      2.09 o 
 -10   4   4       16.59       18.77      2.30 o 
  -9   4   4      109.47      110.23      2.95 o 
  -8   4   4       84.64       80.26      2.41 o 
  -7   4   4        1.04       -1.01      0.67 o 
  -6   4   4      191.35      206.01      3.18 o 
  -5   4   4       22.23       23.84      1.12 o 
  -4   4   4     2091.07     2106.78     14.84 o 
  -3   4   4      402.78      399.00      3.83 o 
  -2   4   4       38.69       53.09      1.14 o 
  -1   4   4      148.00      139.32      1.73 o 
   0   4   4      178.83      191.54      2.18 o 
   1   4   4      687.65      711.28      5.52 o 
   2   4   4      474.22      465.50      4.75 o 
   3   4   4       27.80       24.64      1.05 o 
   4   4   4        0.81        0.59      0.58 o 
   5   4   4        1.45        1.08      0.87 o 
   6   4   4      367.14      360.45      5.23 o 
   7   4   4       11.36       16.61      1.90 o 
   8   4   4       71.80       69.23      2.68 o 
 -10   5   4       31.66       30.66      2.57 o 
  -9   5   4       82.65       83.02      4.48 o 
  -8   5   4       52.63       55.22      2.78 o 
  -7   5   4        0.03       -1.77      1.18 o 
  -6   5   4       15.99       18.89      1.54 o 
  -5   5   4       75.29       75.62      1.87 o 
  -4   5   4      138.71      100.55      2.35 o 
  -3   5   4       54.81       46.92      1.32 o 
  -2   5   4      518.06      544.60      4.31 o 
  -1   5   4     1393.74     1539.33     10.05 o 
   0   5   4      157.68      173.75      2.66 o 
   1   5   4        0.56        0.73      0.44 o 
   2   5   4       19.59       18.04      0.91 o 
   3   5   4      256.16      283.22      3.41 o 
   4   5   4       83.01       88.14      1.99 o 
   5   5   4      303.53      294.67      4.83 o 
   6   5   4      143.32      117.60      2.97 o 
   7   5   4        8.67       11.32      1.46 o 
   8   5   4       69.20       81.70      2.93 o 
 -10   6   4        0.97        0.70      1.36 o 
  -9   6   4       14.92       14.24      1.70 o 
  -8   6   4       69.86       73.94      2.70 o 
  -7   6   4        0.67       -0.20      1.03 o 
  -6   6   4       28.98       30.52      1.76 o 
  -5   6   4      152.41      131.94      2.46 o 
  -4   6   4      113.74      114.84      2.10 o 
  -3   6   4      160.79      152.09      2.03 o 
  -2   6   4       64.36       61.55      1.28 o 
  -1   6   4      490.05      524.56      4.38 o 
   0   6   4      445.87      499.57      4.36 o 
   1   6   4      417.80      451.42      4.20 o 
   2   6   4      104.83       86.48      1.70 o 
   3   6   4       79.95       83.67      1.96 o 
   4   6   4     1039.11     1045.45      8.48 o 
   5   6   4       84.95       95.72      2.63 o 
   6   6   4       34.20       43.34      2.06 o 
   7   6   4        0.10       -1.14      0.95 o 
   8   6   4       23.00       27.10      2.01 o 
 -10   7   4       15.41       13.68      1.85 o 
  -9   7   4        0.18       -1.70      1.14 o 
  -8   7   4        8.74       11.34      1.55 o 
  -7   7   4      149.99      146.27      3.52 o 
  -6   7   4      542.97      525.87      6.58 o 
  -5   7   4      337.77      327.18      4.67 o 
  -4   7   4       50.33       48.19      2.22 o 
  -3   7   4        7.66        9.86      0.86 o 
  -2   7   4      330.86      352.74      3.36 o 
  -1   7   4      778.11      813.40      6.21 o 
   0   7   4      621.06      640.71      5.30 o 
   1   7   4      896.05      998.13      7.54 o 
   2   7   4       13.19        9.50      0.82 o 
   3   7   4     1243.48     1203.06     10.27 o 
   4   7   4      303.01      291.29      4.31 o 
   5   7   4      342.79      329.98      4.81 o 
   6   7   4        0.02        0.91      1.15 o 
   7   7   4       18.86       21.11      2.00 o 
   8   7   4       32.91       33.87      2.49 o 
  -9   8   4        2.06        3.04      1.38 o 
  -8   8   4       17.10       15.99      1.73 o 
  -7   8   4      311.38      306.61      5.19 o 
  -6   8   4     1150.58     1082.63     12.65 o 
  -5   8   4        2.38        3.84      1.10 o 
  -4   8   4        4.75        4.91      0.98 o 
  -3   8   4       21.18       19.92      1.32 o 
  -2   8   4        3.60       10.88      0.86 o 
  -1   8   4      157.89      161.02      2.18 o 
   0   8   4        6.24        3.38      0.57 o 
   1   8   4      322.88      334.35      4.46 o 
   2   8   4      391.23      371.56      4.05 o 
   3   8   4       96.93       89.58      2.05 o 
   4   8   4      533.06      504.84      6.01 o 
   5   8   4       90.15       84.89      2.56 o 
   6   8   4       34.29       35.80      2.26 o 
   7   8   4        1.50        2.33      1.65 o 
  -9   9   4       12.18       11.74      2.27 o 
  -8   9   4       41.78       36.83      2.30 o 
  -7   9   4      126.40      112.04      3.23 o 
  -6   9   4      296.33      274.63      4.85 o 
  -5   9   4      249.82      227.03      4.19 o 
  -4   9   4      281.15      268.00      4.32 o 
  -3   9   4       44.25       40.20      1.70 o 
  -2   9   4      114.48      119.48      2.31 o 
  -1   9   4       75.66       88.86      2.09 o 
   0   9   4        1.46        0.39      0.61 o 
   1   9   4       58.50       58.18      1.52 o 
   2   9   4        2.20        1.87      0.71 o 
   3   9   4       48.96       43.10      1.75 o 
   4   9   4      391.74      373.29      5.75 o 
   5   9   4        0.23       -1.43      0.95 o 
   6   9   4        2.16        0.87      1.22 o 
   7   9   4        0.11       -0.62      1.34 o 
  -9  10   4       12.81        7.89      1.70 o 
  -8  10   4       48.77       47.38      2.61 o 
  -7  10   4       91.72       91.82      3.12 o 
  -6  10   4       58.52       58.54      2.99 o 
  -5  10   4      109.57       94.33      2.89 o 
  -4  10   4       35.17       36.73      1.95 o 
  -3  10   4      392.81      359.71      5.00 o 
  -2  10   4        0.60       -0.46      0.61 o 
  -1  10   4      214.09      210.27      3.12 o 
   0  10   4        1.07        0.52      0.63 o 
   1  10   4        0.03       -0.97      0.73 o 
   2  10   4      128.59      128.05      4.09 o 
   3  10   4       35.07       38.14      2.06 o 
   4  10   4      169.77      157.67      5.57 o 
   5  10   4       11.35        8.99      1.50 o 
   6  10   4        1.59        0.80      1.36 o 
   7  10   4        3.07        2.33      1.56 o 
  -8  11   4        0.85        0.59      1.29 o 
  -7  11   4        0.02       -0.43      1.48 o 
  -6  11   4       14.18       15.68      1.73 o 
  -5  11   4       83.34       86.74      2.89 o 
  -4  11   4      254.06      247.46      6.25 o 
  -3  11   4      258.58      245.74      4.84 o 
  -2  11   4      492.42      488.96      6.19 o 
  -1  11   4      204.24      201.74      3.24 o 
   0  11   4       18.42       21.63      1.59 o 
   1  11   4       51.06       57.88      2.61 o 
   2  11   4      102.23      101.90      3.39 o 
   3  11   4        4.81        4.59      1.59 o 
   4  11   4       42.83       38.58      2.16 o 
   5  11   4       31.01       33.24      2.72 o 
   6  11   4        8.22        5.05      1.54 o 
  -8  12   4      195.24      197.60      5.64 o 
  -7  12   4        0.25       -0.09      1.38 o 
  -6  12   4        5.56        4.33      1.47 o 
  -5  12   4        1.56        1.30      1.48 o 
  -4  12   4      114.30      113.23      3.19 o 
  -3  12   4      171.02      183.32      3.83 o 
  -2  12   4      423.61      422.47      8.18 o 
  -1  12   4      168.10      161.86      3.34 o 
   0  12   4        0.95        0.34      0.95 o 
   1  12   4       27.46       30.73      1.88 o 
   2  12   4       36.38       35.95      2.42 o 
   3  12   4       99.37       94.59      3.55 o 
   4  12   4       30.74       25.36      2.25 o 
   5  12   4        5.63        1.93      1.48 o 
   6  12   4       33.49       40.17      2.64 o 
  -7  13   4        7.98        8.32      1.73 o 
  -6  13   4       13.22       15.58      1.85 o 
  -5  13   4        1.78        2.38      1.32 o 
  -4  13   4        6.92        5.55      1.38 o 
  -3  13   4      202.06      196.49      4.69 o 
  -2  13   4      143.34      159.48      4.25 o 
  -1  13   4      124.83      131.66      3.76 o 
   0  13   4       38.36       40.37      2.03 o 
   1  13   4       65.24       77.99      3.25 o 
   2  13   4        0.36       -0.92      1.80 o 
   3  13   4       13.56       18.14      2.40 o 
   4  13   4        0.10        0.94      1.79 o 
   5  13   4        6.11        6.37      1.73 o 
  -7  14   4        2.96        1.61      1.50 o 
  -6  14   4        2.60        2.83      1.56 o 
  -5  14   4       55.72       54.33      3.02 o 
  -4  14   4        0.07       -0.93      1.27 o 
  -3  14   4      116.67      112.40      3.71 o 
  -2  14   4       96.38       92.06      4.28 o 
  -1  14   4       99.64       93.84      3.39 o 
   0  14   4        5.78        3.67      1.30 o 
   1  14   4       31.34       29.95      2.48 o 
   2  14   4       56.35       59.43      3.02 o 
   3  14   4        5.32        5.31      2.00 o 
   4  14   4        9.81        9.92      2.11 o 
   5  14   4       33.18       49.16      4.03 o 
  -6  15   4        9.50       14.67      2.25 o 
  -5  15   4        0.64        0.81      1.50 o 
  -4  15   4        0.31        0.95      1.43 o 
  -3  15   4       52.20       54.48      3.02 o 
  -2  15   4        1.09       -0.49      1.33 o 
  -1  15   4       64.55       61.35      3.02 o 
   0  15   4       77.67       76.38      4.31 o 
   1  15   4        0.18       -1.99      1.33 o 
   2  15   4        6.20        4.71      1.83 o 
   3  15   4        6.71        7.34      2.01 o 
   4  15   4       31.38       39.84      3.16 o 
  -5  16   4       23.83       22.94      2.48 o 
  -4  16   4       39.76       43.91      3.02 o 
  -3  16   4       20.85       27.31      2.47 o 
  -2  16   4        2.54        0.07      1.78 o 
  -1  16   4       58.24       59.78      3.16 o 
   0  16   4        1.52       -0.18      2.07 o 
   1  16   4        9.93       10.19      1.90 o 
   2  16   4        0.91       -0.87      1.56 o 
   3  16   4       21.77       22.28      2.64 o 
  -3  17   4        6.94        9.43      2.13 o 
  -2  17   4        1.07        0.73      1.67 o 
  -1  17   4        0.38       -1.18      2.23 o 
   0  17   4        0.00       -3.25      2.16 o 
   1  17   4        7.45        3.94      2.50 o 
  -9   0   5        0.00       -1.71      1.41 o 
  -7   0   5      104.79       97.70      2.99 o 
  -5   0   5      690.17      714.48      8.00 o 
  -3   0   5      248.33      223.15      4.43 o 
  -1   0   5      822.28      814.92     24.60 o 
   1   0   5      747.17      817.20      8.78 o 
   3   0   5        0.89        1.42      0.81 o 
   5   0   5       12.45        8.93      2.57 o 
   7   0   5       26.62       29.56      2.96 o 
 -10   1   5       53.30       53.37      4.59 o 
  -9   1   5        7.45        4.21      1.65 o 
  -8   1   5        1.63       -0.18      1.07 o 
  -7   1   5        0.44       -0.96      0.64 o 
  -6   1   5      556.55      574.91      5.08 o 
  -5   1   5        6.33        8.87      0.76 o 
  -4   1   5        1.51        4.47      0.44 o 
  -3   1   5        3.26        3.39      0.42 o 
  -2   1   5       46.74       32.05      1.12 o 
  -1   1   5      154.45      176.19      1.76 o 
   0   1   5     2160.99     2303.25     14.40 o 
   1   1   5      347.46      373.50      3.60 o 
   2   1   5       12.10       15.75      0.85 o 
   3   1   5      169.48      188.33      2.82 o 
   4   1   5      503.89      520.78      5.33 o 
   5   1   5       46.61       45.15      1.74 o 
   6   1   5      158.43      161.17      3.39 o 
   7   1   5        3.24        1.64      1.74 o 
   8   1   5       20.92       22.57      2.23 o 
 -10   2   5       57.77       60.17      4.86 o 
  -9   2   5        6.96        5.26      2.05 o 
  -8   2   5       71.52       70.43      2.12 o 
  -7   2   5       47.73       49.49      1.70 o 
  -6   2   5        0.80        1.38      0.88 o 
  -5   2   5        0.52        0.38      0.50 o 
  -4   2   5       21.64       30.90      1.06 o 
  -3   2   5     1320.64     1325.07      8.69 o 
  -2   2   5      656.95      611.00      5.12 o 
  -1   2   5      446.87      414.73      3.90 o 
   0   2   5      434.11      459.95      3.87 o 
   1   2   5      372.35      405.47      4.20 o 
   2   2   5      222.10      227.78      2.83 o 
   3   2   5       13.37       14.53      0.92 o 
   4   2   5      333.02      327.87      4.03 o 
   5   2   5       57.09       60.95      1.91 o 
   6   2   5      180.30      191.20      3.43 o 
   7   2   5        0.53       -0.15      1.18 o 
   8   2   5        4.04        3.76      1.51 o 
 -10   3   5        1.90       -2.78      2.63 o 
  -9   3   5       40.58       41.82      2.26 o 
  -8   3   5        6.08        4.77      1.07 o 
  -7   3   5        4.44        5.67      0.88 o 
  -6   3   5       13.70       13.23      1.05 o 
  -5   3   5        2.92        6.39      0.78 o 
  -4   3   5      124.63      126.14      1.77 o 
  -3   3   5      107.57       98.53      1.43 o 
  -2   3   5     1515.71     1708.16     13.79 o 
  -1   3   5      226.13      231.45      2.35 o 
   0   3   5       60.91       58.82      1.18 o 
   1   3   5     2764.31     2972.45     18.53 o 
   2   3   5       29.12       40.03      1.27 o 
   3   3   5       20.27       23.77      1.08 o 
   4   3   5        4.61        6.37      0.87 o 
   5   3   5        2.05        0.60      0.79 o 
   6   3   5      164.15      167.08      3.60 o 
   7   3   5       64.94       68.93      2.60 o 
   8   3   5        7.85        5.71      1.99 o 
 -10   4   5       52.97       48.41      6.69 o 
  -9   4   5       55.27       59.38      2.31 o 
  -8   4   5        0.03       -1.28      0.85 o 
  -7   4   5        3.17        3.48      0.88 o 
  -6   4   5        1.07        0.12      0.72 o 
  -5   4   5        9.56       12.67      1.09 o 
  -4   4   5       46.84       52.94      3.21 o 
  -3   4   5       45.13       60.42      1.21 o 
  -2   4   5      312.32      349.81      3.26 o 
  -1   4   5     1680.68     1807.52     11.66 o 
   0   4   5      482.92      519.14      4.41 o 
   1   4   5       66.78       77.23      1.54 o 
   2   4   5       10.49       13.59      0.97 o 
   3   4   5       61.14       51.51      1.52 o 
   4   4   5       69.86       67.70      1.83 o 
   5   4   5        2.69        0.00      0.86 o 
   6   4   5        0.23       -1.71      1.14 o 
   7   4   5        7.42       13.11      1.61 o 
   8   4   5       14.56       16.26      1.85 o 
 -10   5   5        8.45        5.58      2.26 o 
  -9   5   5       29.84       31.18      2.05 o 
  -8   5   5        2.53        0.80      1.01 o 
  -7   5   5      105.37       97.31      2.42 o 
  -6   5   5        8.92        9.59      1.02 o 
  -5   5   5       17.26       18.30      1.04 o 
  -4   5   5      209.81      226.96      3.53 o 
  -3   5   5      496.88      462.73      4.03 o 
  -2   5   5       65.91       87.20      1.50 o 
  -1   5   5      995.10     1076.10      7.63 o 
   0   5   5       41.33       40.41      1.13 o 
   1   5   5      240.43      248.31      2.93 o 
   2   5   5      180.70      173.49      2.56 o 
   3   5   5       88.81       86.31      1.95 o 
   4   5   5       55.48       49.41      1.65 o 
   5   5   5        3.88        3.13      1.04 o 
   6   5   5       64.23       63.01      2.37 o 
   7   5   5       14.22       17.36      1.83 o 
 -10   6   5        0.01       -1.87      1.39 o 
  -9   6   5       24.39       23.95      1.97 o 
  -8   6   5       46.82       43.53      2.20 o 
  -7   6   5      202.84      197.04      3.88 o 
  -6   6   5       79.47       90.78      2.46 o 
  -5   6   5        1.34        0.30      1.09 o 
  -4   6   5       43.69       45.22      1.42 o 
  -3   6   5        0.10        1.27      0.92 o 
  -2   6   5        1.05       -0.33      0.44 o 
  -1   6   5       84.95       89.75      1.62 o 
   0   6   5       70.95       73.99      1.68 o 
   1   6   5       13.43       21.68      1.06 o 
   2   6   5        4.14        3.28      0.66 o 
   3   6   5        9.21       12.37      0.97 o 
   4   6   5       18.71       20.49      1.35 o 
   5   6   5       10.89        9.47      1.54 o 
   6   6   5       19.74       19.88      1.68 o 
   7   6   5        1.00        1.46      1.30 o 
 -10   7   5        5.60        1.21      1.73 o 
  -9   7   5        5.19        2.36      1.67 o 
  -8   7   5        0.48       -0.50      1.39 o 
  -7   7   5      165.00      158.06      3.60 o 
  -6   7   5      383.63      380.14      5.36 o 
  -5   7   5      143.93      131.20      3.39 o 
  -4   7   5      123.10      115.72      2.63 o 
  -3   7   5        0.65        1.42      0.58 o 
  -2   7   5        1.31        3.58      0.60 o 
  -1   7   5      191.74      201.59      2.63 o 
   0   7   5        2.97        2.76      0.64 o 
   1   7   5      106.42      102.42      2.30 o 
   2   7   5      154.12      162.08      2.56 o 
   3   7   5      139.31      122.56      4.61 o 
   4   7   5      425.30      397.14      5.27 o 
   5   7   5       30.29       33.48      1.83 o 
   6   7   5        5.55        4.19      1.22 o 
   7   7   5        0.96        2.27      1.70 o 
  -9   8   5        0.00       -0.30      1.54 o 
  -8   8   5       25.41       20.70      1.88 o 
  -7   8   5        2.93        3.92      2.44 o 
  -6   8   5      622.29      616.76      7.52 o 
  -5   8   5      108.84      103.20      2.80 o 
  -4   8   5      174.47      171.77      3.52 o 
  -3   8   5       10.31        9.11      0.88 o 
  -2   8   5       57.30       64.21      1.71 o 
  -1   8   5       41.77       37.82      1.91 o 
   0   8   5       13.39       17.32      0.96 o 
   1   8   5       22.75       21.05      1.71 o 
   2   8   5      122.81      136.09      2.42 o 
   3   8   5      287.23      273.98      4.17 o 
   4   8   5      472.39      452.40      5.80 o 
   5   8   5      135.21      140.87      3.26 o 
   6   8   5        0.58        2.63      1.22 o 
   7   8   5       11.91       14.71      2.77 o 
  -9   9   5       13.71       11.03      2.60 o 
  -8   9   5        1.93        2.78      1.34 o 
  -7   9   5        2.39        3.46      1.32 o 
  -6   9   5      151.94      142.53      4.16 o 
  -5   9   5      288.78      298.73      4.85 o 
  -4   9   5      114.66      112.55      2.83 o 
  -3   9   5      263.99      273.20      4.21 o 
  -2   9   5      119.03      120.35      2.39 o 
  -1   9   5      375.20      375.17      4.43 o 
   0   9   5       16.42       17.47      1.15 o 
   1   9   5       23.20       20.27      1.26 o 
   2   9   5      876.17      875.97      7.49 o 
   3   9   5      316.81      327.68      4.64 o 
   4   9   5       35.03       48.77      2.06 o 
   5   9   5       59.26       69.09      2.73 o 
   6   9   5       19.71       20.62      1.95 o 
  -9  10   5        9.71       11.67      3.59 o 
  -8  10   5       51.70       49.99      3.41 o 
  -7  10   5       53.76       50.41      4.55 o 
  -6  10   5       25.44       26.98      2.03 o 
  -5  10   5      260.41      263.71      4.65 o 
  -4  10   5      385.08      390.40      5.58 o 
  -3  10   5      445.99      455.10      5.89 o 
  -2  10   5       53.70       55.48      2.01 o 
  -1  10   5      101.84      105.28      2.54 o 
   0  10   5       19.85       17.39      1.22 o 
   1  10   5      835.80      854.88      8.02 o 
   2  10   5      390.37      397.54      5.02 o 
   3  10   5      199.32      208.23      4.27 o 
   4  10   5        3.30        3.49      1.43 o 
   5  10   5        0.48       -1.19      1.48 o 
   6  10   5      106.72      109.34      3.59 o 
  -8  11   5      270.69      264.04      8.18 o 
  -7  11   5        3.71        5.90      1.59 o 
  -6  11   5        0.27        0.82      1.18 o 
  -5  11   5       24.56       23.12      2.33 o 
  -4  11   5      184.01      184.01      4.94 o 
  -3  11   5      595.56      595.47      7.22 o 
  -2  11   5       21.64       22.24      1.66 o 
  -1  11   5       34.01       29.82      1.54 o 
   0  11   5      191.62      175.86      3.86 o 
   1  11   5      125.22      118.36      2.99 o 
   2  11   5      206.17      210.03      8.32 o 
   3  11   5       55.98       53.89      3.53 o 
   4  11   5       24.26       22.07      1.86 o 
   5  11   5       16.56       17.41      1.86 o 
   6  11   5       10.89       12.97      1.86 o 
  -8  12   5       79.17       72.94      3.83 o 
  -7  12   5       26.59       26.49      2.15 o 
  -6  12   5        3.28        2.76      1.42 o 
  -5  12   5        2.84        1.57      1.19 o 
  -4  12   5        0.08       -1.47      0.99 o 
  -3  12   5      185.56      185.11      3.88 o 
  -2  12   5       71.61       72.29      2.54 o 
  -1  12   5        8.11        5.87      1.22 o 
   0  12   5       11.97        9.43      1.36 o 
   1  12   5        0.74       -1.43      0.95 o 
   2  12   5       26.62       25.93      2.42 o 
   3  12   5        1.26       -0.79      2.04 o 
   4  12   5        1.85        1.59      1.43 o 
   5  12   5        0.00       -1.00      1.38 o 
  -7  13   5        0.44        1.44      1.52 o 
  -6  13   5        5.24        7.43      1.83 o 
  -5  13   5       29.33       34.43      2.44 o 
  -4  13   5        0.37        0.42      1.22 o 
  -3  13   5      167.67      161.04      4.32 o 
  -2  13   5       98.69       93.12      3.41 o 
  -1  13   5       16.01       18.34      1.88 o 
   0  13   5       43.70       42.93      2.19 o 
   1  13   5       57.20       54.06      2.95 o 
   2  13   5      152.76      166.82      7.90 o 
   3  13   5        1.70        1.35      1.56 o 
   4  13   5        2.01        4.72      2.23 o 
   5  13   5        3.30        3.61      1.73 o 
  -6  14   5        0.06       -1.59      1.36 o 
  -5  14   5        0.01        1.04      1.50 o 
  -4  14   5       29.25       29.41      2.42 o 
  -3  14   5        0.50        0.21      1.38 o 
  -2  14   5        0.35       -0.54      1.18 o 
  -1  14   5       19.57       23.40      2.19 o 
   0  14   5       13.96       15.39      1.66 o 
   1  14   5        0.57       -1.18      1.43 o 
   2  14   5       33.25       34.55      2.73 o 
   3  14   5       18.76       17.52      2.25 o 
   4  14   5       41.84       47.59      3.16 o 
  -6  15   5       23.48       31.10      2.78 o 
  -5  15   5       15.18       15.81      2.24 o 
  -4  15   5       28.65       29.62      2.50 o 
  -3  15   5       34.78       32.36      2.57 o 
  -2  15   5        3.80        1.37      1.56 o 
  -1  15   5       70.70       72.30      4.95 o 
   0  15   5        4.57        1.44      2.07 o 
   1  15   5        3.82        4.08      1.73 o 
   2  15   5       48.16       46.79      3.02 o 
   3  15   5        6.24        6.18      2.02 o 
  -4  16   5        0.21       -1.74      1.50 o 
  -3  16   5       10.17       12.64      2.02 o 
  -2  16   5        7.95        5.55      1.79 o 
  -1  16   5        4.76        6.31      1.79 o 
   0  16   5       37.03       41.90      3.62 o 
   1  16   5       15.86       14.97      2.17 o 
   2  16   5       11.85       10.78      2.11 o 
  -2  17   5        2.62        3.30      1.76 o 
  -1  17   5        0.81       -1.57      1.95 o 
   0  17   5        0.77        1.62      2.56 o 
 -10   0   6        0.30       -5.31      3.54 o 
  -8   0   6        2.07       -1.97      2.76 o 
  -6   0   6        9.58        9.08      1.60 o 
  -4   0   6     3555.93     3813.58     32.44 o 
  -2   0   6      256.26      247.27      4.99 o 
   0   0   6       67.66      108.23      2.33 o 
   2   0   6      501.61      503.12      6.82 o 
   4   0   6     1108.27     1142.69     13.33 o 
   6   0   6        0.20       -1.80      1.20 o 
 -10   1   6       17.33       13.60      3.94 o 
  -9   1   6        0.61       -3.34      2.23 o 
  -8   1   6        8.20        4.10      2.35 o 
  -7   1   6       14.68       13.96      1.67 o 
  -6   1   6        8.87        8.29      0.92 o 
  -5   1   6        6.05        9.29      0.64 o 
  -4   1   6       45.70       53.77      1.96 o 
  -3   1   6      571.86      598.47      6.33 o 
  -2   1   6      114.32       97.92      2.15 o 
  -1   1   6      747.47      857.11      6.69 o 
   0   1   6       87.51      100.00      1.58 o 
   1   1   6       63.21       53.05      1.30 o 
   2   1   6        0.83        0.90      0.55 o 
   3   1   6       72.68       76.30      1.84 o 
   4   1   6        6.23        5.17      0.99 o 
   5   1   6      254.27      256.84      4.07 o 
   6   1   6       95.37       92.50      2.50 o 
   7   1   6        5.69        2.55      1.34 o 
 -10   2   6        6.77        6.10      3.06 o 
  -9   2   6        2.15       -1.97      3.35 o 
  -8   2   6        2.43        4.32      1.51 o 
  -7   2   6        7.92        8.33      1.87 o 
  -6   2   6      167.56      165.71      3.31 o 
  -5   2   6      145.68      140.59      2.00 o 
  -4   2   6      105.73      123.70      1.95 o 
  -3   2   6      311.19      313.16      3.32 o 
  -2   2   6     1082.93     1175.09     14.07 o 
  -1   2   6        0.07       -0.20      0.25 o 
   0   2   6       17.02       15.40      0.79 o 
   1   2   6      238.04      283.25      3.15 o 
   2   2   6       80.18       66.93      1.63 o 
   3   2   6        3.61        4.08      0.77 o 
   4   2   6      287.82      296.17      3.98 o 
   5   2   6        5.55        6.23      1.08 o 
   6   2   6      106.82      106.62      2.89 o 
   7   2   6       21.71       23.02      2.03 o 
 -10   3   6       13.88       10.56      3.54 o 
  -9   3   6       21.04       20.97      3.30 o 
  -8   3   6       38.88       41.22      2.71 o 
  -7   3   6      101.97      105.83      3.45 o 
  -6   3   6       78.40       76.01      2.21 o 
  -5   3   6       32.88       34.78      1.27 o 
  -4   3   6      335.58      370.23      3.44 o 
  -3   3   6      774.44      818.22      6.51 o 
  -2   3   6        1.28       -0.47      0.38 o 
  -1   3   6      430.46      448.28      4.46 o 
   0   3   6      980.80     1062.49      7.74 o 
   1   3   6       12.87       14.96      0.82 o 
   2   3   6       90.99       87.33      1.82 o 
   3   3   6       70.25       70.94      2.13 o 
   4   3   6       77.42       79.59      2.10 o 
   5   3   6        0.05       -1.04      0.83 o 
   6   3   6      171.16      175.23      3.81 o 
   7   3   6       26.26       28.69      2.23 o 
 -10   4   6       32.70       25.98      5.51 o 
  -9   4   6       12.11        9.82      2.55 o 
  -8   4   6       19.48       22.54      2.25 o 
  -7   4   6       61.30       64.72      2.99 o 
  -6   4   6       17.48       17.42      1.27 o 
  -5   4   6       69.22       75.90      1.57 o 
  -4   4   6        5.27       11.37      0.79 o 
  -3   4   6       38.76       41.36      1.07 o 
  -2   4   6      101.18       97.62      1.58 o 
  -1   4   6      975.85      980.69      7.16 o 
   0   4   6       32.63       30.89      1.08 o 
   1   4   6        0.12        0.65      0.48 o 
   2   4   6      486.80      486.88      4.87 o 
   3   4   6       25.25       20.21      1.15 o 
   4   4   6       10.79       10.63      1.08 o 
   5   4   6        2.48        0.01      0.90 o 
   6   4   6       60.83       57.98      2.43 o 
   7   4   6        0.00       -1.51      1.11 o 
 -10   5   6        3.63        2.36      4.33 o 
  -9   5   6       37.22       42.69      5.90 o 
  -8   5   6       95.43       97.97      4.63 o 
  -7   5   6        7.07        5.81      1.36 o 
  -6   5   6      146.55      149.71      3.41 o 
  -5   5   6        3.46        6.45      0.98 o 
  -4   5   6       55.54       54.42      1.33 o 
  -3   5   6       93.38       85.55      1.57 o 
  -2   5   6      698.37      754.99      6.38 o 
  -1   5   6        7.64        6.28      0.64 o 
   0   5   6       78.42       91.63      1.74 o 
   1   5   6      278.42      299.16      3.44 o 
   2   5   6      163.84      180.43      3.09 o 
   3   5   6      201.65      199.95      3.08 o 
   4   5   6       61.55       59.20      1.89 o 
   5   5   6        6.94        4.36      1.22 o 
   6   5   6      126.47      130.30      3.39 o 
   7   5   6       16.19       18.42      2.01 o 
 -10   6   6        7.18        2.89      4.13 o 
  -9   6   6        4.73        3.75      2.26 o 
  -8   6   6       87.18       95.69      4.63 o 
  -7   6   6      119.77      130.31      3.86 o 
  -6   6   6        7.53        7.36      1.43 o 
  -5   6   6      215.67      227.07      4.03 o 
  -4   6   6       51.15       48.14      1.35 o 
  -3   6   6      365.26      378.39      3.72 o 
  -2   6   6       24.52       24.56      0.97 o 
  -1   6   6      654.05      699.43      5.80 o 
   0   6   6      102.76      110.70      2.20 o 
   1   6   6        1.42        2.79      0.64 o 
   2   6   6        0.07       -0.86      0.57 o 
   3   6   6       26.22       29.58      1.97 o 
   4   6   6       81.73       77.76      2.47 o 
   5   6   6       12.38       11.74      1.42 o 
   6   6   6       10.38       13.64      1.58 o 
   7   6   6        5.86        7.44      1.59 o 
  -9   7   6        2.42       -1.34      2.26 o 
  -8   7   6        9.80       11.47      2.55 o 
  -7   7   6      147.42      149.47      4.21 o 
  -6   7   6      185.23      193.61      6.10 o 
  -5   7   6        0.07       -0.62      0.77 o 
  -4   7   6      200.72      204.48      4.54 o 
  -3   7   6       49.71       49.75      1.99 o 
  -2   7   6       35.60       32.55      1.22 o 
  -1   7   6       56.45       57.48      1.49 o 
   0   7   6       10.75       16.00      1.01 o 
   1   7   6       62.76       64.42      1.67 o 
   2   7   6       33.28       40.96      1.47 o 
   3   7   6       14.53       11.63      1.10 o 
   4   7   6       11.52       15.01      1.87 o 
   5   7   6       96.41       93.49      3.25 o 
   6   7   6        1.27        1.53      1.18 o 
  -9   8   6       32.25       30.77      3.94 o 
  -8   8   6       51.34       40.29      3.69 o 
  -7   8   6       29.48       34.01      3.47 o 
  -6   8   6      403.63      412.04      8.17 o 
  -5   8   6      232.72      232.74      4.10 o 
  -4   8   6       40.30       40.61      1.86 o 
  -3   8   6       16.77       17.24      1.18 o 
  -2   8   6       10.01        6.98      0.94 o 
  -1   8   6       82.68       82.44      1.81 o 
   0   8   6      119.93      113.61      2.16 o 
   1   8   6       20.53       21.39      1.20 o 
   2   8   6       53.65       48.41      1.65 o 
   3   8   6      121.28      125.46      3.24 o 
   4   8   6       47.03       39.91      2.38 o 
   5   8   6       59.19       64.02      2.47 o 
   6   8   6       23.94       21.87      2.03 o 
  -9   9   6       43.26       48.34      6.49 o 
  -8   9   6      133.66      133.64      7.08 o 
  -7   9   6       25.10       23.11      2.95 o 
  -6   9   6       18.96       22.09      2.25 o 
  -5   9   6      603.58      605.80      7.36 o 
  -4   9   6      261.95      271.60      4.43 o 
  -3   9   6        0.00       -1.25      0.87 o 
  -2   9   6       40.68       37.75      1.57 o 
  -1   9   6        8.79       11.63      1.09 o 
   0   9   6       63.14       63.62      1.94 o 
   1   9   6       25.65       24.38      1.30 o 
   2   9   6        0.26        0.02      0.82 o 
   3   9   6      188.56      193.16      3.71 o 
   4   9   6      240.08      231.23      4.22 o 
   5   9   6        3.58        2.75      1.30 o 
   6   9   6       52.25       58.79      2.90 o 
  -8  10   6      126.89      118.17      8.27 o 
  -7  10   6        5.46        6.56      1.75 o 
  -6  10   6       69.06       72.23      3.27 o 
  -5  10   6       22.68       21.67      2.38 o 
  -4  10   6      293.47      296.58      4.81 o 
  -3  10   6       14.38       12.16      1.42 o 
  -2  10   6       12.30        9.98      1.09 o 
  -1  10   6       32.71       38.62      1.68 o 
   0  10   6      408.55      419.41      5.13 o 
   1  10   6       46.80       46.61      1.94 o 
   2  10   6      770.29      780.54      8.77 o 
   3  10   6       32.06       30.42      2.06 o 
   4  10   6        0.07        0.96      1.22 o 
   5  10   6      101.78      101.86      3.44 o 
  -8  11   6       32.29       24.98      3.94 o 
  -7  11   6        0.54       -0.73      1.56 o 
  -6  11   6        4.26        1.53      2.87 o 
  -5  11   6       20.43       18.49      2.02 o 
  -4  11   6        0.50       -0.48      1.02 o 
  -3  11   6       57.17       53.77      2.31 o 
  -2  11   6       51.54       52.42      2.21 o 
  -1  11   6       34.16       33.49      1.65 o 
   0  11   6        8.42        5.54      1.22 o 
   1  11   6      211.05      212.09      4.07 o 
   2  11   6      135.88      139.14      4.16 o 
   3  11   6       13.10       15.28      2.02 o 
   4  11   6        0.09        0.35      1.27 o 
   5  11   6       54.03       54.67      2.83 o 
  -7  12   6        1.53        0.22      1.60 o 
  -6  12   6       10.83        8.75      3.32 o 
  -5  12   6        3.13        1.87      1.43 o 
  -4  12   6        0.08       -1.11      1.12 o 
  -3  12   6      180.59      168.71      3.73 o 
  -2  12   6      155.14      168.50      3.69 o 
  -1  12   6       64.66       62.47      2.14 o 
   0  12   6      296.88      316.40      5.16 o 
   1  12   6      373.87      396.00      5.90 o 
   2  12   6       51.58       48.91      3.27 o 
   3  12   6       45.81       49.35      3.87 o 
   4  12   6       19.57       22.30      3.40 o 
  -7  13   6        0.16        1.31      1.79 o 
  -6  13   6        8.14        7.66      1.83 o 
  -5  13   6       62.68       67.23      3.41 o 
  -4  13   6        6.14        6.54      1.42 o 
  -3  13   6        3.74        3.68      1.32 o 
  -2  13   6        9.33        3.54      1.43 o 
  -1  13   6       41.20       45.32      2.57 o 
   0  13   6      380.45      379.30      5.85 o 
   1  13   6      172.87      195.38      8.67 o 
   2  13   6        6.18        4.33      1.82 o 
   3  13   6       31.64       39.65      2.80 o 
   4  13   6       29.19       41.01      3.75 o 
  -6  14   6        7.15       13.06      2.19 o 
  -5  14   6        0.03        2.31      2.05 o 
  -4  14   6        1.70        1.10      1.43 o 
  -3  14   6        2.61        1.18      1.58 o 
  -2  14   6       14.19        8.72      2.95 o 
  -1  14   6       98.92       97.42      4.50 o 
   0  14   6       29.87       30.62      2.11 o 
   1  14   6       11.21        8.70      1.96 o 
   2  14   6       17.28       13.58      2.19 o 
   3  14   6        7.70        7.82      1.96 o 
  -5  15   6       13.02       12.75      2.63 o 
  -4  15   6        0.59       -2.40      1.60 o 
  -3  15   6       16.12       19.46      2.45 o 
  -2  15   6        0.11       -0.02      1.43 o 
  -1  15   6        7.80        6.57      1.73 o 
   0  15   6       37.93       41.73      8.27 o 
   1  15   6        8.83       17.22      2.34 o 
   2  15   6        0.01       -0.93      1.51 o 
  -4  16   6        6.92        1.89      2.07 o 
  -3  16   6        0.01       -0.61      1.56 o 
  -2  16   6       21.20       19.96      2.42 o 
  -1  16   6        2.25       -1.18      1.95 o 
   0  16   6        9.57        5.93      2.35 o 
   1  16   6       11.10        6.83      1.96 o 
  -9   0   7       20.06       20.86      4.72 o 
  -7   0   7       13.09       15.21      1.97 o 
  -5   0   7     1146.77     1138.67     17.51 o 
  -3   0   7       88.22       76.80      8.86 o 
  -1   0   7      110.54      125.68      4.72 o 
   1   0   7       72.02       64.93      2.14 o 
   3   0   7        9.28        8.27      2.13 o 
   5   0   7      157.71      142.39      7.26 o 
   7   0   7        7.29        9.84      3.15 o 
 -10   1   7        4.13        2.56      2.78 o 
  -9   1   7       16.56       20.68      3.19 o 
  -8   1   7       57.82       61.32      4.03 o 
  -7   1   7       23.99       26.87      2.09 o 
  -6   1   7      224.05      234.04      4.04 o 
  -5   1   7      233.50      237.63      3.90 o 
  -4   1   7        5.13        8.24      1.18 o 
  -3   1   7       63.63       57.91      1.86 o 
  -2   1   7      485.15      462.58      5.95 o 
  -1   1   7       12.41       18.06      1.22 o 
   0   1   7       58.10       61.67      1.52 o 
   1   1   7        0.31        0.38      0.47 o 
   2   1   7       75.97       70.45      1.74 o 
   3   1   7        0.04       -1.05      0.71 o 
   4   1   7      902.73      892.94      8.12 o 
   5   1   7       43.25       40.70      1.87 o 
   6   1   7      104.11       97.32      2.63 o 
   7   1   7        4.09        2.82      1.38 o 
 -10   2   7        8.01        5.37      3.74 o 
  -9   2   7        0.07        1.57      2.50 o 
  -8   2   7       45.26       49.66      2.76 o 
  -7   2   7      176.86      182.53      4.50 o 
  -6   2   7      228.75      234.56      3.99 o 
  -5   2   7      117.88      127.96      2.83 o 
  -4   2   7       35.03       46.68      2.11 o 
  -3   2   7       17.50       14.28      1.12 o 
  -2   2   7      136.68      162.17      3.00 o 
  -1   2   7      466.45      473.66      4.77 o 
   0   2   7       87.02       88.24      1.62 o 
   1   2   7        3.74        8.35      0.75 o 
   2   2   7      162.88      164.07      2.72 o 
   3   2   7      158.70      145.17      2.72 o 
   4   2   7        1.10        0.32      1.10 o 
   5   2   7       47.87       49.60      1.98 o 
   6   2   7        9.53       11.58      1.46 o 
   7   2   7       24.64       25.03      2.13 o 
 -10   3   7       17.72        7.87      4.33 o 
  -9   3   7       16.86       13.89      3.02 o 
  -8   3   7        0.50        1.86      1.46 o 
  -7   3   7       22.28       28.56      2.30 o 
  -6   3   7       51.75       55.56      2.60 o 
  -5   3   7       54.29       57.39      2.03 o 
  -4   3   7       48.32       50.04      1.79 o 
  -3   3   7       86.91       83.37      2.57 o 
  -2   3   7      178.63      191.56      3.39 o 
  -1   3   7        6.71        6.35      0.73 o 
   0   3   7       82.47       79.46      1.60 o 
   1   3   7       36.91       42.33      1.43 o 
   2   3   7      512.34      491.58      5.05 o 
   3   3   7      264.85      251.51      3.60 o 
   4   3   7       35.16       33.66      1.94 o 
   5   3   7        8.60        8.16      1.18 o 
   6   3   7       19.56       16.08      2.78 o 
 -10   4   7        1.97       -5.90      3.94 o 
  -9   4   7       57.39       58.18      3.97 o 
  -8   4   7       73.24       79.45      3.45 o 
  -7   4   7       14.33       15.48      2.63 o 
  -6   4   7       55.62       56.55      2.72 o 
  -5   4   7        0.40        0.34      0.75 o 
  -4   4   7       59.24       59.58      2.00 o 
  -3   4   7      134.70      141.22      2.89 o 
  -2   4   7        4.23        8.64      1.02 o 
  -1   4   7        9.43        8.40      0.68 o 
   0   4   7      108.97      105.36      1.92 o 
   1   4   7        4.18        2.87      0.62 o 
   2   4   7      133.94      139.17      2.53 o 
   3   4   7       25.51       24.14      1.41 o 
   4   4   7        8.15        5.44      1.02 o 
   5   4   7        0.44       -0.76      0.91 o 
   6   4   7       28.17       28.44      2.14 o 
 -10   5   7       27.33       31.09      5.90 o 
  -9   5   7       74.96       76.74      4.54 o 
  -8   5   7      130.38      127.73      5.10 o 
  -7   5   7      357.39      356.20      8.29 o 
  -6   5   7        2.00        0.22      1.27 o 
  -5   5   7       10.94       10.35      1.48 o 
  -4   5   7       90.64       95.85      2.96 o 
  -3   5   7        0.20        1.44      0.77 o 
  -2   5   7        0.15        0.91      0.68 o 
  -1   5   7       38.46       31.82      1.16 o 
   0   5   7        1.12        1.35      0.56 o 
   1   5   7      334.74      332.62      3.86 o 
   2   5   7       65.71       62.40      1.83 o 
   3   5   7      210.97      196.91      3.27 o 
   4   5   7       83.64       87.19      2.34 o 
   5   5   7        1.89        0.92      1.09 o 
   6   5   7        9.63       11.25      1.50 o 
 -10   6   7        5.07        1.60      2.55 o 
  -9   6   7        1.10       -0.71      1.96 o 
  -8   6   7       21.80       14.45      2.55 o 
  -7   6   7      280.47      314.46     12.20 o 
  -6   6   7      150.17      145.40      5.10 o 
  -5   6   7       68.42       66.64      3.59 o 
  -4   6   7       15.17       16.94      1.30 o 
  -3   6   7      150.81      154.76      3.17 o 
  -2   6   7     1179.19     1186.59      9.77 o 
  -1   6   7       71.78       78.35      1.71 o 
   0   6   7        3.06        1.18      0.73 o 
   1   6   7       23.61       27.95      1.29 o 
   2   6   7      763.56      778.06      7.80 o 
   3   6   7       26.12       22.82      1.64 o 
   4   6   7      137.10      144.10      3.06 o 
   5   6   7       25.63       26.50      2.06 o 
   6   6   7       22.70       26.56      2.00 o 
  -9   7   7        7.78        6.47      2.46 o 
  -8   7   7       80.24       84.03      8.27 o 
  -7   7   7        1.10        1.33      3.35 o 
  -6   7   7      217.36      206.60      6.38 o 
  -5   7   7      251.89      253.59      6.66 o 
  -4   7   7       26.83       29.14      2.63 o 
  -3   7   7       70.60       71.94      2.13 o 
  -2   7   7       40.02       30.85      1.39 o 
  -1   7   7        9.59        5.81      0.77 o 
   0   7   7      442.72      447.93      4.69 o 
   1   7   7       46.48       40.34      1.52 o 
   2   7   7       61.27       63.66      1.91 o 
   3   7   7      336.22      351.89      4.55 o 
   4   7   7       21.24       18.06      1.56 o 
   5   7   7       88.04       95.65      2.92 o 
   6   7   7        1.06        3.41      1.56 o 
  -9   8   7        3.60       -0.05      2.17 o 
  -8   8   7       24.37       23.19      6.89 o 
  -7   8   7        5.53        4.51      2.26 o 
  -6   8   7        0.14       -0.24      1.96 o 
  -5   8   7        3.93       -1.15      1.67 o 
  -4   8   7      409.53      421.91     10.43 o 
  -3   8   7        0.35       -1.12      0.75 o 
  -2   8   7       26.67       27.89      1.62 o 
  -1   8   7      165.14      151.52      2.54 o 
   0   8   7        5.19        4.26      0.82 o 
   1   8   7       88.28       85.65      2.10 o 
   2   8   7       53.76       54.17      1.83 o 
   3   8   7      219.55      221.10      3.62 o 
   4   8   7      417.24      419.75      6.57 o 
   5   8   7        3.32        4.06      1.32 o 
  -9   9   7        9.12       11.42      2.83 o 
  -8   9   7        0.40       -1.70      2.17 o 
  -7   9   7        3.93        3.87      2.26 o 
  -6   9   7        0.45        0.79      1.89 o 
  -5   9   7       98.59       93.57      9.05 o 
  -4   9   7        2.53        0.75      1.60 o 
  -3   9   7        0.54       -1.56      1.04 o 
  -2   9   7       53.22       53.99      2.15 o 
  -1   9   7        5.81        7.60      1.04 o 
   0   9   7       42.64       45.95      1.82 o 
   1   9   7      133.12      127.42      2.85 o 
   2   9   7        3.32        1.68      0.86 o 
   3   9   7        1.04        0.60      1.19 o 
   4   9   7       62.73       71.93      2.60 o 
   5   9   7       94.77      100.38      5.11 o 
  -8  10   7       41.31       45.86      4.25 o 
  -7  10   7        8.46        7.68      4.72 o 
  -6  10   7        7.39       12.40      2.50 o 
  -5  10   7        4.44        2.47      1.89 o 
  -4  10   7        0.23       -0.55      1.31 o 
  -3  10   7      211.29      214.54      5.65 o 
  -2  10   7       25.80       18.85      1.76 o 
  -1  10   7      192.57      199.57      3.44 o 
   0  10   7      154.40      151.69      3.06 o 
   1  10   7       26.97       27.63      2.04 o 
   2  10   7      182.18      182.40      3.92 o 
   3  10   7        0.42        0.10      1.16 o 
   4  10   7        1.26       -1.38      1.19 o 
   5  10   7        0.34        0.21      1.48 o 
  -8  11   7        0.03       -1.35      2.63 o 
  -7  11   7       42.01       47.12      4.15 o 
  -6  11   7       23.74       27.01      3.19 o 
  -5  11   7        7.82        7.24      2.07 o 
  -4  11   7        0.54        0.59      1.77 o 
  -3  11   7       11.92       10.76      1.66 o 
  -2  11   7       14.78       15.13      1.82 o 
  -1  11   7        1.70        0.70      0.94 o 
   0  11   7      101.71       98.04      2.60 o 
   1  11   7       13.44       16.37      1.50 o 
   2  11   7        6.69        0.70      2.34 o 
   3  11   7       47.74       49.43      2.83 o 
   4  11   7        0.07        0.50      1.48 o 
  -7  12   7        0.48       -0.93      2.17 o 
  -6  12   7        0.01       -1.57      2.56 o 
  -5  12   7       11.81       10.59      2.35 o 
  -4  12   7        1.79        1.44      1.92 o 
  -3  12   7        0.17        1.43      1.27 o 
  -2  12   7       42.98       45.20      2.57 o 
  -1  12   7       63.66       67.92      2.32 o 
   0  12   7       43.48       50.59      2.45 o 
   1  12   7       75.47       91.04      3.09 o 
   2  12   7        2.29        1.14      1.50 o 
   3  12   7        4.90        5.51      2.23 o 
   4  12   7        0.39       -1.97      1.48 o 
  -6  13   7        6.49        6.34      2.26 o 
  -5  13   7       37.17       34.59      3.30 o 
  -4  13   7        1.99        2.24      1.50 o 
  -3  13   7       20.73       17.11      2.05 o 
  -2  13   7       72.14       82.30      4.17 o 
  -1  13   7       43.91       46.71      3.54 o 
   0  13   7      538.11      555.57      7.83 o 
   1  13   7       10.36       10.04      1.96 o 
   2  13   7      181.40      178.59      5.05 o 
   3  13   7       14.52       14.61      2.25 o 
  -6  14   7       10.66       11.52      5.12 o 
  -5  14   7       22.95       23.62      4.33 o 
  -4  14   7        0.04        1.97      2.36 o 
  -3  14   7        0.05       -3.25      2.16 o 
  -2  14   7       15.88       14.64      2.63 o 
  -1  14   7      182.87      182.13      5.98 o 
   0  14   7       59.38       61.59      2.74 o 
   1  14   7       17.97       13.49      2.39 o 
   2  14   7       34.47       39.15      2.95 o 
  -4  15   7        8.18        4.33      2.76 o 
  -3  15   7        4.72       -1.82      1.79 o 
  -2  15   7      159.52      163.78     10.23 o 
  -1  15   7       63.73       61.22      4.03 o 
   0  15   7        8.96        7.77      2.63 o 
   1  15   7       35.82       34.83      2.95 o 
 -10   0   8        2.13        6.30      3.94 o 
  -8   0   8       35.88       25.19      4.33 o 
  -6   0   8        2.92        4.49      2.56 o 
  -4   0   8       77.38       88.19      3.47 o 
  -2   0   8        5.03        1.57      1.11 o 
   0   0   8      122.26      134.69      4.59 o 
   2   0   8       29.23       22.89      2.49 o 
   4   0   8      725.47      652.79      9.63 o 
   6   0   8       11.66        9.93      1.94 o 
 -10   1   8       34.13       40.68     11.02 o 
  -9   1   8        0.27       -1.84      2.17 o 
  -8   1   8        4.25        2.47      2.07 o 
  -7   1   8        5.01        4.83      2.48 o 
  -6   1   8       51.55       56.46      2.19 o 
  -5   1   8       32.56       32.54      2.10 o 
  -4   1   8       15.32       14.53      1.27 o 
  -3   1   8       88.14       94.45      2.49 o 
  -2   1   8        0.27       -0.59      0.81 o 
  -1   1   8      154.77      144.68      3.18 o 
   0   1   8        0.03       -0.20      0.79 o 
   1   1   8        7.80       10.17      1.18 o 
   2   1   8      320.90      311.43      4.03 o 
   3   1   8      245.79      232.00      3.64 o 
   4   1   8       52.66       51.06      2.02 o 
   5   1   8        0.82        1.80      1.03 o 
   6   1   8        0.37        0.09      1.05 o 
 -10   2   8       22.51       18.61      3.59 o 
  -9   2   8      126.67      143.26      5.98 o 
  -8   2   8        1.10        0.24      1.43 o 
  -7   2   8      100.51      102.75      3.59 o 
  -6   2   8       49.97       53.61      2.23 o 
  -5   2   8       23.69       22.19      1.50 o 
  -4   2   8      111.09      106.89      2.63 o 
  -3   2   8      237.80      268.59      4.32 o 
  -2   2   8      266.87      253.47      4.21 o 
  -1   2   8      174.50      173.63      3.49 o 
   0   2   8       88.97       94.19      3.10 o 
   1   2   8       39.88       43.73      2.22 o 
   2   2   8        5.78        9.61      1.03 o 
   3   2   8        2.99        1.97      1.09 o 
   4   2   8        8.94        5.31      1.07 o 
   5   2   8       16.82       16.69      1.55 o 
   6   2   8       59.88       64.59      2.71 o 
 -10   3   8       64.39       73.60      7.48 o 
  -9   3   8       73.50       90.13      7.48 o 
  -8   3   8      235.47      249.93      5.64 o 
  -7   3   8       71.65       74.72      4.37 o 
  -6   3   8       41.92       49.17      2.68 o 
  -5   3   8       37.33       40.11      2.10 o 
  -4   3   8       46.92       44.98      2.10 o 
  -3   3   8        1.34        1.88      0.91 o 
  -2   3   8        0.60        0.24      0.72 o 
  -1   3   8       75.39       86.91      2.50 o 
   0   3   8      314.79      312.28      4.96 o 
   1   3   8       35.34       42.59      1.75 o 
   2   3   8      608.72      617.02      6.13 o 
   3   3   8       27.37       35.52      1.66 o 
   4   3   8      158.51      145.65      3.04 o 
   5   3   8        0.06        0.34      0.97 o 
   6   3   8        2.71        2.34      1.36 o 
 -10   4   8       13.49       16.53      5.12 o 
  -9   4   8        2.14        1.94      2.17 o 
  -8   4   8        6.09       10.10      2.56 o 
  -7   4   8       48.61       53.69      2.99 o 
  -6   4   8       18.47       14.08      1.94 o 
  -5   4   8       14.28       15.51      1.89 o 
  -4   4   8      397.21      388.30      6.08 o 
  -3   4   8        1.81        1.68      0.83 o 
  -2   4   8       93.55       97.98      2.60 o 
  -1   4   8       44.92       42.88      1.86 o 
   0   4   8       15.20       18.35      2.16 o 
   1   4   8      851.76      851.13      9.24 o 
   2   4   8      732.87      701.60      6.73 o 
   3   4   8      204.19      192.55      3.34 o 
   4   4   8        0.14       -1.21      0.81 o 
   5   4   8        1.80        1.57      1.26 o 
   6   4   8        1.13       -0.36      1.30 o 
  -9   5   8      120.52      122.40      8.66 o 
  -8   5   8       50.75       49.45      3.87 o 
  -7   5   8       78.82       77.47      7.08 o 
  -6   5   8        4.09        3.44      2.99 o 
  -5   5   8        3.51        2.94      1.24 o 
  -4   5   8      172.91      178.03      3.52 o 
  -3   5   8      272.95      254.71      4.31 o 
  -2   5   8      167.88      170.24      3.43 o 
  -1   5   8        7.69        8.68      1.12 o 
   0   5   8       11.66        8.80      1.18 o 
   1   5   8      622.80      605.18      6.71 o 
   2   5   8      407.55      416.04      4.92 o 
   3   5   8        0.30        0.70      0.88 o 
   4   5   8       95.36       94.52      2.51 o 
   5   5   8        7.83        9.71      1.42 o 
  -9   6   8        1.15        5.41      2.55 o 
  -8   6   8        1.28        1.21      2.07 o 
  -7   6   8       45.06       45.54      3.40 o 
  -6   6   8       10.34        9.24      2.26 o 
  -5   6   8      148.15      142.43      5.14 o 
  -4   6   8      164.19      168.20      3.46 o 
  -3   6   8        4.78        9.61      1.86 o 
  -2   6   8       25.49       24.97      1.76 o 
  -1   6   8       50.66       48.75      2.23 o 
   0   6   8      241.16      239.59      4.37 o 
   1   6   8      422.78      426.95      5.41 o 
   2   6   8      244.20      249.17      3.71 o 
   3   6   8      148.51      153.95      3.03 o 
   4   6   8        5.54        6.79      1.12 o 
   5   6   8        0.19       -0.95      1.13 o 
  -9   7   8        6.68        4.83      2.55 o 
  -8   7   8        2.97        4.70      2.32 o 
  -7   7   8       66.50       61.30      3.97 o 
  -6   7   8        7.57        3.27      1.79 o 
  -5   7   8        5.93        2.36      2.36 o 
  -4   7   8        0.11       -2.09      1.39 o 
  -3   7   8       19.07       18.45      1.79 o 
  -2   7   8       90.97       85.31      2.60 o 
  -1   7   8       15.18       14.51      1.38 o 
   0   7   8      466.87      448.62      6.34 o 
   1   7   8      114.79      119.80      2.82 o 
   2   7   8       60.79       62.50      2.56 o 
   3   7   8       37.70       42.69      1.86 o 
   4   7   8       19.90       19.62      1.61 o 
   5   7   8        0.34        0.63      1.22 o 
  -9   8   8        2.40       -1.04      2.26 o 
  -8   8   8       26.43       30.91      3.59 o 
  -7   8   8       19.94       22.29      3.19 o 
  -6   8   8        2.92        4.20      2.07 o 
  -5   8   8       14.11       12.26      2.35 o 
  -4   8   8        2.00       -1.97      3.94 o 
  -3   8   8      270.56      252.34      5.13 o 
  -2   8   8       62.39       66.96      2.94 o 
  -1   8   8        1.72        1.39      1.20 o 
   0   8   8      177.64      190.75      4.03 o 
   1   8   8        0.22       -0.41      0.88 o 
   2   8   8        8.82        6.77      1.15 o 
   3   8   8       87.53       86.29      2.41 o 
   4   8   8        4.73        4.99      1.34 o 
   5   8   8       48.37       74.91      2.78 o 
  -8   9   8        0.32        4.12      2.56 o 
  -7   9   8      114.68      110.15      5.27 o 
  -6   9   8        2.13        3.41      2.07 o 
  -5   9   8       45.54       42.76      3.47 o 
  -4   9   8       30.23       32.97      2.91 o 
  -3   9   8       76.27       66.51      5.51 o 
  -2   9   8        3.69        5.25      1.43 o 
  -1   9   8        2.67        3.80      1.36 o 
   0   9   8       20.56       14.08      1.52 o 
   1   9   8        0.19       -1.19      0.82 o 
   2   9   8       19.61       16.91      1.53 o 
   3   9   8        5.22        4.58      1.20 o 
   4   9   8      102.03      123.28      3.35 o 
  -8  10   8        0.24       -2.95      1.97 o 
  -7  10   8        7.63       13.80      2.91 o 
  -6  10   8        2.20        2.13      2.07 o 
  -5  10   8        1.03        0.39      1.67 o 
  -4  10   8       66.14       58.14      3.59 o 
  -3  10   8       22.97       16.93      2.50 o 
  -2  10   8      319.46      313.61      6.13 o 
  -1  10   8      121.96      134.38      4.09 o 
   0  10   8      204.14      191.59      4.11 o 
   1  10   8       81.84       75.34      2.79 o 
   2  10   8        3.18        2.55      1.25 o 
   3  10   8       11.26       10.41      1.62 o 
   4  10   8        0.01        0.16      1.36 o 
  -7  11   8        0.16       -1.75      2.17 o 
  -6  11   8       58.61       51.59      4.92 o 
  -5  11   8       36.80       37.23      3.47 o 
  -4  11   8       30.92       30.82      3.06 o 
  -3  11   8        3.52        4.63      1.79 o 
  -2  11   8        5.62        5.51      1.95 o 
  -1  11   8       11.88        4.43      1.50 o 
   0  11   8      136.57      137.31      3.58 o 
   1  11   8       22.65       20.32      1.81 o 
   2  11   8       16.82       14.11      2.50 o 
   3  11   8       18.19       15.81      2.63 o 
  -7  12   8        5.49        6.95      2.74 o 
  -6  12   8        1.74        3.91      2.56 o 
  -5  12   8       58.09       57.13      3.87 o 
  -4  12   8       10.68       13.65      2.50 o 
  -3  12   8        5.80        5.71      1.95 o 
  -2  12   8        0.79        2.76      1.67 o 
  -1  12   8      229.93      219.25      5.23 o 
   0  12   8       11.42       10.25      1.88 o 
   1  12   8       31.85       36.77      2.64 o 
   2  12   8        7.06        5.71      2.23 o 
   3  12   8        1.29        0.28      1.97 o 
  -6  13   8        1.53        3.59      2.35 o 
  -5  13   8        5.10        6.32      2.17 o 
  -4  13   8        1.66        4.33      1.95 o 
  -3  13   8        0.03        0.20      1.67 o 
  -2  13   8       11.29       16.14      3.54 o 
  -1  13   8      135.91      137.36      7.48 o 
   0  13   8       51.77       41.70      2.87 o 
   1  13   8        0.01       -1.57      1.67 o 
   2  13   8        0.98        0.15      1.79 o 
  -5  14   8       22.49       28.61      3.34 o 
  -4  14   8        0.03       -1.57      2.36 o 
  -3  14   8        9.48        9.45      3.15 o 
  -2  14   8      111.20      112.17      7.08 o 
  -1  14   8        6.12        6.69      3.15 o 
   0  14   8       17.36       19.90      2.91 o 
   1  14   8        1.07        0.58      2.07 o 
  -3  15   8       86.80       91.70      6.69 o 
  -2  15   8       19.69       20.86      3.94 o 
  -1  15   8       28.11       29.12      4.72 o 
  -9   0   9       31.81       35.03      5.12 o 
  -7   0   9       46.37       47.32      3.02 o 
  -5   0   9       48.63       49.87      3.02 o 
  -3   0   9      196.35      216.03      5.82 o 
  -1   0   9      232.91      207.61      5.82 o 
   1   0   9      268.33      249.33      6.81 o 
   3   0   9       35.33       41.43      5.31 o 
   5   0   9        0.92        0.73      2.07 o 
 -10   1   9       12.37       10.84      4.72 o 
  -9   1   9        2.09        2.73      2.35 o 
  -8   1   9       29.93       32.25      3.47 o 
  -7   1   9        2.29        2.47      1.56 o 
  -6   1   9       67.89       64.75      2.43 o 
  -5   1   9       63.47       68.42      2.45 o 
  -4   1   9      201.31      199.44      3.88 o 
  -3   1   9      272.10      267.83      4.51 o 
  -2   1   9       36.40       40.37      1.97 o 
  -1   1   9      531.94      518.55      8.17 o 
   0   1   9       48.54       49.21      2.31 o 
   1   1   9        9.21        6.79      1.38 o 
   2   1   9      159.91      153.21      3.92 o 
   3   1   9       12.13       11.26      2.34 o 
   4   1   9       22.48       21.16      2.11 o 
   5   1   9        9.73        9.00      1.81 o 
 -10   2   9       15.11       14.22      3.47 o 
  -9   2   9        9.55        5.71      2.78 o 
  -8   2   9        4.19        5.41      2.76 o 
  -7   2   9       15.05       17.09      2.11 o 
  -6   2   9       41.16       42.12      2.13 o 
  -5   2   9       14.14       14.38      1.45 o 
  -4   2   9       20.71       24.56      1.99 o 
  -3   2   9        4.20        5.19      1.33 o 
  -2   2   9      275.11      285.59      6.02 o 
  -1   2   9      223.46      217.59      4.27 o 
   0   2   9     1420.93     1313.87     13.26 o 
   1   2   9        0.26       -1.14      1.07 o 
   2   2   9      101.68       90.89      3.14 o 
   3   2   9       51.82       42.22      2.45 o 
   4   2   9       14.54       11.73      1.81 o 
   5   2   9       14.76       13.89      1.97 o 
  -9   3   9       76.60       80.90      4.92 o 
  -8   3   9        0.97       -0.44      1.51 o 
  -7   3   9        4.07        4.14      1.66 o 
  -6   3   9       26.25       26.27      2.25 o 
  -5   3   9        8.51        6.94      1.19 o 
  -4   3   9       69.53       62.19      2.71 o 
  -3   3   9        4.63        4.85      1.12 o 
  -2   3   9       14.76       16.99      1.47 o 
  -1   3   9      389.08      383.08      5.79 o 
   0   3   9      224.02      199.41      4.99 o 
   1   3   9      807.28      799.62      9.67 o 
   2   3   9      346.74      291.59      5.45 o 
   3   3   9        4.11        2.50      1.27 o 
   4   3   9       28.14       27.50      2.26 o 
   5   3   9        0.23        0.45      1.18 o 
  -9   4   9       38.54       45.51      3.97 o 
  -8   4   9        6.02        4.14      2.26 o 
  -7   4   9       52.61       53.61      2.86 o 
  -6   4   9       16.21       15.30      1.88 o 
  -5   4   9      121.44      126.72      3.26 o 
  -4   4   9       34.39       31.20      1.86 o 
  -3   4   9       10.26        7.91      1.36 o 
  -2   4   9        1.78        1.06      0.92 o 
  -1   4   9        0.52        0.88      0.92 o 
   0   4   9      754.31      761.11      9.08 o 
   1   4   9       93.63       73.26      3.75 o 
   2   4   9      289.56      287.56      5.49 o 
   3   4   9       13.85       11.48      1.69 o 
   4   4   9        1.97        0.92      1.40 o 
   5   4   9        6.75        7.76      1.82 o 
  -9   5   9        4.93        4.98      2.35 o 
  -8   5   9       54.22       51.28      3.97 o 
  -7   5   9       22.30       26.14      3.02 o 
  -6   5   9        0.27       -2.27      1.51 o 
  -5   5   9        0.03       -1.53      1.23 o 
  -4   5   9      253.12      240.40      4.41 o 
  -3   5   9        4.26        2.38      1.05 o 
  -2   5   9        4.04        4.93      1.16 o 
  -1   5   9        0.35       -0.73      0.83 o 
   0   5   9        4.76        1.87      1.14 o 
   1   5   9       15.56       15.72      1.96 o 
   2   5   9       61.29       62.33      2.74 o 
   3   5   9        1.56        0.17      1.22 o 
   4   5   9      106.75      125.56      3.92 o 
   5   5   9       19.73       26.09      2.84 o 
  -9   6   9       83.47       88.40      5.51 o 
  -8   6   9        0.12       -0.03      2.07 o 
  -7   6   9       21.24       23.61      3.94 o 
  -6   6   9       63.69       65.06      3.87 o 
  -5   6   9        2.84        2.79      1.79 o 
  -4   6   9       19.56       21.70      1.65 o 
  -3   6   9       47.75       56.76      2.31 o 
  -2   6   9      382.27      355.56      8.51 o 
  -1   6   9       37.25       36.10      2.00 o 
   0   6   9      238.76      257.75      4.91 o 
   1   6   9      120.93      125.73      3.53 o 
   2   6   9      271.37      262.63      5.25 o 
   3   6   9        0.65       -1.49      1.16 o 
   4   6   9        3.25        1.82      1.73 o 
  -9   7   9        0.18        3.01      2.35 o 
  -8   7   9        0.00        1.85      2.26 o 
  -7   7   9        8.03        5.13      5.31 o 
  -6   7   9        0.05       -0.09      1.79 o 
  -5   7   9      136.58      124.14      5.14 o 
  -4   7   9       61.53       52.57      4.92 o 
  -3   7   9       45.33       47.75      2.57 o 
  -2   7   9      249.02      219.62      4.32 o 
  -1   7   9       65.11       58.22      2.45 o 
   0   7   9       32.27       30.34      1.97 o 
   1   7   9        2.36        0.02      1.12 o 
   2   7   9        0.66       -0.49      1.18 o 
   3   7   9        1.34        0.18      1.27 o 
   4   7   9        8.39        9.72      2.11 o 
  -8   8   9        3.53       -0.10      2.17 o 
  -7   8   9       40.82       36.27      3.59 o 
  -6   8   9      128.28      129.76      5.42 o 
  -5   8   9        4.45        3.74      1.95 o 
  -4   8   9       85.99       80.78      4.15 o 
  -3   8   9      129.76      115.43      3.75 o 
  -2   8   9       20.02       19.94      1.96 o 
  -1   8   9        0.01       -1.35      1.17 o 
   0   8   9      133.69      127.20      3.48 o 
   1   8   9       74.07       71.71      2.84 o 
   2   8   9       35.00       30.72      3.34 o 
   3   8   9       23.08       26.22      2.64 o 
   4   8   9       14.17       14.59      2.34 o 
  -8   9   9        0.06       -0.58      2.07 o 
  -7   9   9        0.10       -0.30      2.36 o 
  -6   9   9       13.95       13.49      2.78 o 
  -5   9   9       29.51       29.46      3.15 o 
  -4   9   9       16.33       17.11      2.46 o 
  -3   9   9       81.00       63.18      3.75 o 
  -2   9   9       72.72       82.20      5.67 o 
  -1   9   9      253.94      252.49      5.59 o 
   0   9   9        6.58        3.19      1.43 o 
   1   9   9       10.11       11.87      1.79 o 
   2   9   9        0.16        0.63      1.43 o 
   3   9   9       40.56       45.84      3.18 o 
  -7  10   9        1.80        0.63      2.35 o 
  -6  10   9       45.03       41.97      4.72 o 
  -5  10   9       12.04       11.29      3.15 o 
  -4  10   9       16.80       19.19      2.63 o 
  -3  10   9       20.88       19.33      3.35 o 
  -2  10   9      125.93      115.44      3.93 o 
  -1  10   9       99.02      101.57      3.71 o 
   0  10   9        0.66        1.51      1.50 o 
   1  10   9        5.16        4.85      1.59 o 
   2  10   9        3.79        4.03      2.36 o 
   3  10   9        0.12       -0.20      2.16 o 
  -7  11   9        9.48       11.08      2.74 o 
  -6  11   9        0.70       -0.79      1.89 o 
  -5  11   9       44.82       40.06      5.51 o 
  -4  11   9       10.63        7.48      2.23 o 
  -3  11   9       33.53       33.74      3.74 o 
  -2  11   9       92.53      101.97      4.73 o 
  -1  11   9       10.91       14.47      1.96 o 
   0  11   9       19.90       16.72      2.74 o 
   1  11   9        8.52        5.54      2.68 o 
   2  11   9       12.81       12.59      3.94 o 
  -6  12   9        5.05        3.70      2.35 o 
  -5  12   9        7.17        6.67      2.17 o 
  -4  12   9       10.38       12.25      2.50 o 
  -3  12   9        0.92        0.79      1.67 o 
  -2  12   9        1.22       -0.20      1.77 o 
  -1  12   9        0.54       -1.97      1.36 o 
   0  12   9        2.02       -0.79      1.67 o 
   1  12   9        9.99        8.27      3.15 o 
  -5  13   9        0.03        1.15      2.07 o 
  -4  13   9       21.41       30.70      3.34 o 
  -3  13   9        0.52        0.88      1.79 o 
  -2  13   9        0.04       -2.95      1.97 o 
  -1  13   9        9.80        2.76      2.76 o 
   0  13   9       19.93       18.91      3.35 o 
  -3  14   9       15.40       18.50      4.33 o 
  -2  14   9       13.30       26.76      4.33 o 
  -8   0  10        1.51       -0.79      2.76 o 
  -6   0  10      197.61      197.60     12.79 o 
  -4   0  10       94.35       96.08      4.15 o 
  -2   0  10       70.36       56.67      5.12 o 
   0   0  10       94.63       98.18      4.59 o 
   2   0  10       76.16       69.72      4.31 o 
   4   0  10        5.09       12.63      2.95 o 
  -9   1  10        0.86        0.39      2.23 o 
  -8   1  10       16.55       23.78      3.06 o 
  -7   1  10       37.71       39.56      2.76 o 
  -6   1  10        1.37        1.77      1.18 o 
  -5   1  10       56.04       56.46      2.37 o 
  -4   1  10      218.90      216.45      4.32 o 
  -3   1  10       41.47       41.53      2.64 o 
  -2   1  10     2117.47     2056.52     23.63 o 
  -1   1  10       59.81       68.55      2.79 o 
   0   1  10      215.93      216.87      7.38 o 
   1   1  10       13.97       13.01      1.82 o 
   2   1  10        7.52        9.56      1.62 o 
   3   1  10       25.19       26.17      2.33 o 
   4   1  10       12.77        7.37      1.72 o 
  -9   2  10        3.66        2.76      2.63 o 
  -8   2  10        0.46        0.23      1.67 o 
  -7   2  10        5.71        6.23      2.12 o 
  -6   2  10      152.65      158.13      5.28 o 
  -5   2  10       24.05       23.46      1.93 o 
  -4   2  10       40.54       43.40      4.24 o 
  -3   2  10       54.73       58.97      3.18 o 
  -2   2  10       64.34       66.62      2.65 o 
  -1   2  10      319.50      322.00      6.58 o 
   0   2  10        0.53        0.69      1.18 o 
   1   2  10       40.49       34.43      2.21 o 
   2   2  10        6.63        9.47      1.62 o 
   3   2  10        3.50        2.14      1.52 o 
   4   2  10        1.73        3.25      1.57 o 
  -9   3  10       14.90       16.92      4.72 o 
  -8   3  10       30.14       35.82      2.86 o 
  -7   3  10       17.54       20.40      2.40 o 
  -6   3  10        3.34        0.66      1.50 o 
  -5   3  10      129.27      129.15      4.01 o 
  -4   3  10      337.06      331.38      5.45 o 
  -3   3  10        1.15       -0.25      0.92 o 
  -2   3  10        4.53        2.74      1.12 o 
  -1   3  10      406.50      394.20      6.48 o 
   0   3  10       85.83       84.29      3.03 o 
   1   3  10      149.90      142.92      3.88 o 
   2   3  10        9.10       12.75      2.33 o 
   3   3  10       21.18       17.80      1.99 o 
   4   3  10        4.78        1.97      1.57 o 
  -9   4  10        0.29        0.12      2.26 o 
  -8   4  10        5.06        1.69      2.26 o 
  -7   4  10        8.95        7.38      2.25 o 
  -6   4  10      113.47      113.28      4.25 o 
  -5   4  10        0.55        0.31      1.16 o 
  -4   4  10      219.01      213.62      4.36 o 
  -3   4  10       40.05       34.08      2.01 o 
  -2   4  10       87.80       82.12      2.84 o 
  -1   4  10        0.01       -0.60      0.95 o 
   0   4  10      243.93      221.96      7.97 o 
   1   4  10        0.90       -0.56      1.12 o 
   2   4  10       72.59       66.11      2.94 o 
   3   4  10       26.24       29.85      4.15 o 
   4   4  10        1.40       -1.81      1.30 o 
  -9   5  10       36.64       41.45      3.78 o 
  -8   5  10       23.31       21.03      3.02 o 
  -7   5  10       28.85       30.31      3.35 o 
  -6   5  10        2.15        0.70      1.79 o 
  -5   5  10       97.30       81.81      3.29 o 
  -4   5  10       89.58       93.15      3.12 o 
  -3   5  10        0.34        0.77      1.07 o 
  -2   5  10        5.13        3.35      1.07 o 
  -1   5  10       83.70       91.36      3.05 o 
   0   5  10      159.56      158.68      4.02 o 
   1   5  10       15.83       13.55      1.75 o 
   2   5  10       54.35       49.18      2.79 o 
   3   5  10        3.25        3.95      1.70 o 
   4   5  10        0.42        0.22      1.47 o 
  -8   6  10        1.94        3.22      2.17 o 
  -7   6  10        0.41        0.96      1.89 o 
  -6   6  10        0.22       -2.15      2.36 o 
  -5   6  10       18.15       13.67      2.35 o 
  -4   6  10       12.10       10.27      1.71 o 
  -3   6  10       51.09       52.67      2.35 o 
  -2   6  10        8.51        5.73      1.32 o 
  -1   6  10       10.92        8.21      1.47 o 
   0   6  10      534.69      510.21      7.52 o 
   1   6  10       73.11       66.61      3.33 o 
   2   6  10      110.94      105.08      3.58 o 
   3   6  10        1.94        2.48      1.50 o 
  -8   7  10        0.55        1.82      2.17 o 
  -7   7  10        1.99        2.86      2.07 o 
  -6   7  10       50.23       50.31      6.30 o 
  -5   7  10        6.76        8.40      2.35 o 
  -4   7  10        0.79        3.10      2.07 o 
  -3   7  10       64.60       52.79      2.87 o 
  -2   7  10       31.44       32.47      2.42 o 
  -1   7  10      164.67      154.70      3.93 o 
   0   7  10      111.08      102.63      3.28 o 
   1   7  10       10.70        5.99      1.73 o 
   2   7  10       65.09       67.49      3.05 o 
   3   7  10        0.30       -0.05      1.65 o 
  -8   8  10        2.19        6.25      2.46 o 
  -7   8  10        0.00       -0.20      1.95 o 
  -6   8  10       30.33       30.26      3.47 o 
  -5   8  10       53.70       57.17      3.90 o 
  -4   8  10        9.63        5.64      2.07 o 
  -3   8  10        1.37        3.34      1.50 o 
  -2   8  10      218.35      211.11      5.30 o 
  -1   8  10       84.60       90.79      3.71 o 
   0   8  10       64.91       59.71      3.16 o 
   1   8  10        6.94        7.69      1.52 o 
   2   8  10        7.59       11.49      1.75 o 
   3   8  10       11.84       16.67      2.42 o 
  -7   9  10       24.41       27.55      3.30 o 
  -6   9  10        2.32        1.54      1.79 o 
  -5   9  10        0.28        2.78      2.07 o 
  -4   9  10       86.37       77.17      4.17 o 
  -3   9  10       23.46       20.65      2.91 o 
  -2   9  10        0.00        2.32      1.43 o 
  -1   9  10        5.24        5.38      1.73 o 
   0   9  10        7.59        6.43      1.82 o 
   1   9  10        6.27        4.67      1.73 o 
   2   9  10       20.27       22.13      2.42 o 
  -7  10  10        4.85        7.47      4.33 o 
  -6  10  10        5.04        6.69      2.23 o 
  -5  10  10        0.29        1.02      2.76 o 
  -4  10  10        2.19        3.36      2.07 o 
  -3  10  10       15.03       14.04      4.53 o 
  -2  10  10      136.15      135.42      4.39 o 
  -1  10  10       74.74       69.49      3.33 o 
   0  10  10        1.40       -0.56      1.50 o 
   1  10  10        4.18        3.78      1.66 o 
   2  10  10        1.48        0.39      2.36 o 
  -6  11  10       28.89       39.04      3.75 o 
  -5  11  10        8.42        6.88      2.35 o 
  -4  11  10        0.46        2.76      1.95 o 
  -3  11  10       32.12       36.98      3.34 o 
  -2  11  10        1.45        0.98      1.67 o 
  -1  11  10        3.02        2.32      1.50 o 
   0  11  10        8.92        6.95      1.89 o 
   1  11  10        5.95        4.94      1.73 o 
  -5  12  10       14.54       18.71      3.06 o 
  -4  12  10       48.24       55.06      4.17 o 
  -3  12  10       48.77       57.14      4.17 o 
  -2  12  10        2.86        2.56      1.95 o 
  -1  12  10        6.56        4.92      2.09 o 
   0  12  10        0.35       -1.57      1.51 o 
  -9   0  11        5.03        1.97      3.54 o 
  -7   0  11       65.23       70.56      4.15 o 
  -5   0  11        4.25        1.91      1.79 o 
  -3   0  11      950.22      986.68     23.22 o 
  -1   0  11      250.53      239.27      7.09 o 
   1   0  11       79.03       87.43      4.71 o 
   3   0  11       47.58       65.30      4.31 o 
  -9   1  11       30.59       31.67      5.51 o 
  -8   1  11       58.20       64.56      5.12 o 
  -7   1  11       14.91       18.16      3.35 o 
  -6   1  11      189.31      194.20      4.41 o 
  -5   1  11       46.00       48.87      2.49 o 
  -4   1  11      249.46      261.31      5.11 o 
  -3   1  11      471.42      470.23      9.66 o 
  -2   1  11      141.78      131.67      4.38 o 
  -1   1  11      192.73      197.71      4.62 o 
   0   1  11        5.79        7.95      1.47 o 
   1   1  11       42.78       49.24      4.26 o 
   2   1  11        0.94        2.07      1.38 o 
   3   1  11       41.49       45.65      4.89 o 
  -9   2  11        0.00        0.05      2.35 o 
  -8   2  11        3.58        5.54      2.23 o 
  -7   2  11       15.64       14.71      2.73 o 
  -6   2  11       67.19       70.27      2.86 o 
  -5   2  11       45.71       52.20      2.58 o 
  -4   2  11      333.29      345.46      5.95 o 
  -3   2  11       34.20       33.09      3.25 o 
  -2   2  11      153.12      143.08      3.83 o 
  -1   2  11       44.83       40.01      2.56 o 
   0   2  11        6.27        5.74      1.42 o 
   1   2  11        6.04        5.69      1.52 o 
   2   2  11        1.13        1.27      1.47 o 
   3   2  11       16.24       20.01      2.33 o 
  -8   3  11       13.02       12.14      2.21 o 
  -7   3  11       22.79       20.40      2.30 o 
  -6   3  11       32.43       33.58      2.68 o 
  -5   3  11      161.84      166.97      4.07 o 
  -4   3  11        7.14        4.97      1.40 o 
  -3   3  11      127.60      121.30      4.07 o 
  -2   3  11       17.08       14.64      1.65 o 
  -1   3  11        0.07       -0.15      1.27 o 
   0   3  11      211.38      193.92      4.67 o 
   1   3  11        4.79        3.61      1.42 o 
   2   3  11        6.57        5.39      1.56 o 
   3   3  11        0.52        1.03      1.52 o 
  -8   4  11       58.17       65.02      4.25 o 
  -7   4  11       82.06       88.38      4.71 o 
  -6   4  11       45.51       49.08      3.02 o 
  -5   4  11        3.88        3.26      1.32 o 
  -4   4  11       15.37       20.56      1.91 o 
  -3   4  11       27.99       30.39      2.61 o 
  -2   4  11        0.18       -0.75      1.07 o 
  -1   4  11        9.24        7.31      1.54 o 
   0   4  11        1.15        0.71      1.19 o 
   1   4  11       58.00       63.88      3.00 o 
   2   4  11       20.29       24.50      2.26 o 
   3   4  11       17.10       24.37      2.38 o 
  -8   5  11        6.91        9.24      3.94 o 
  -7   5  11        9.05        8.89      2.50 o 
  -6   5  11       48.89       56.44      4.72 o 
  -5   5  11        9.06        9.07      1.79 o 
  -4   5  11      183.13      168.15      4.11 o 
  -3   5  11       11.44        9.07      1.57 o 
  -2   5  11       55.92       54.03      2.60 o 
  -1   5  11        0.66        0.10      1.18 o 
   0   5  11       56.70       51.16      3.25 o 
   1   5  11        4.74        5.31      1.57 o 
   2   5  11        6.56        5.26      1.62 o 
  -8   6  11        5.30        5.82      2.46 o 
  -7   6  11        6.28        5.86      3.94 o 
  -6   6  11       57.39       57.63      5.12 o 
  -5   6  11       56.15       48.15      3.75 o 
  -4   6  11      141.77      134.55      4.63 o 
  -3   6  11        2.68        0.78      1.16 o 
  -2   6  11       11.69       11.79      1.62 o 
  -1   6  11      149.28      143.71      3.98 o 
   0   6  11        4.65        4.73      1.40 o 
   1   6  11       18.42        8.60      1.72 o 
   2   6  11        1.90        1.18      1.52 o 
  -7   7  11       20.53       22.47      3.19 o 
  -6   7  11       16.28       21.20      3.35 o 
  -5   7  11        9.53        3.78      2.36 o 
  -4   7  11        1.06       -0.39      1.67 o 
  -3   7  11       81.82       80.12      3.55 o 
  -2   7  11       10.89        8.21      1.73 o 
  -1   7  11       17.15       22.15      2.01 o 
   0   7  11       29.48       26.06      2.15 o 
   1   7  11        2.84        3.84      1.57 o 
   2   7  11        1.10        1.56      1.47 o 
  -7   8  11        0.30       -1.57      2.76 o 
  -6   8  11        0.46        0.81      2.07 o 
  -5   8  11        6.08        8.33      2.35 o 
  -4   8  11        7.96       10.45      2.35 o 
  -3   8  11        8.47        6.65      2.05 o 
  -2   8  11      129.73      139.76      4.62 o 
  -1   8  11       79.13       76.67      3.54 o 
   0   8  11        7.77        6.24      1.88 o 
   1   8  11        8.48       11.10      2.19 o 
  -6   9  11        0.42       -2.56      1.95 o 
  -5   9  11        4.12        6.10      2.50 o 
  -4   9  11       13.00       15.23      3.35 o 
  -3   9  11       35.86       40.34      8.86 o 
  -2   9  11      193.87      186.05      5.37 o 
  -1   9  11        0.26        0.66      1.59 o 
   0   9  11        3.05        1.31      1.59 o 
   1   9  11        0.08       -1.15      2.16 o 
  -5  10  11       12.62       15.32      2.91 o 
  -4  10  11       20.47       21.26      3.06 o 
  -3  10  11       58.87       70.28      4.45 o 
  -2  10  11       55.70       64.22      3.33 o 
  -1  10  11        0.50        1.41      1.50 o 
   0  10  11        3.09        4.16      1.79 o 
  -4  11  11       16.04       23.46      3.54 o 
  -3  11  11       28.15       35.24      3.47 o 
  -2  11  11        5.15        6.74      2.56 o 
  -8   0  12       15.07       14.17      3.94 o 
  -6   0  12      100.43      101.57      4.99 o 
  -4   0  12       26.29       17.18      3.74 o 
  -2   0  12       98.15       88.47      4.71 o 
   0   0  12       81.15       81.84      4.86 o 
   2   0  12        0.85        1.18      2.23 o 
  -8   1  12       11.07       13.94      6.69 o 
  -7   1  12        5.58        5.42      1.85 o 
  -6   1  12       40.03       41.47      2.55 o 
  -5   1  12       33.33       31.54      2.30 o 
  -4   1  12        7.28        5.64      1.82 o 
  -3   1  12        0.24       -1.91      1.27 o 
  -2   1  12        9.77        4.85      2.27 o 
  -1   1  12        7.64       10.21      1.72 o 
   0   1  12       75.24       81.68      3.33 o 
   1   1  12        1.12        0.98      1.42 o 
   2   1  12        3.22        3.25      1.57 o 
  -8   2  12      123.49      128.50      4.76 o 
  -7   2  12        1.08        1.38      1.62 o 
  -6   2  12      124.11      122.89      4.53 o 
  -5   2  12        0.21       -0.21      1.50 o 
  -4   2  12        2.20        2.77      1.42 o 
  -3   2  12       94.83       87.68      3.28 o 
  -2   2  12        1.05       -0.21      1.81 o 
  -1   2  12        4.24        5.20      1.52 o 
   0   2  12        7.73        8.21      1.72 o 
   1   2  12        0.88        1.29      1.42 o 
   2   2  12        8.09       16.70      2.15 o 
  -8   3  12        1.14        1.74      3.54 o 
  -7   3  12        5.91        6.86      1.94 o 
  -6   3  12       30.00       28.42      3.92 o 
  -5   3  12       24.52       27.79      2.26 o 
  -4   3  12      336.52      328.11      6.08 o 
  -3   3  12       86.79       84.00      3.24 o 
  -2   3  12        5.72        6.89      1.52 o 
  -1   3  12       76.08       79.39      3.22 o 
   0   3  12       11.57       13.56      1.91 o 
   1   3  12       19.77       33.38      2.55 o 
  -7   4  12       58.07       61.53      4.43 o 
  -6   4  12       33.57       36.67      2.95 o 
  -5   4  12      476.14      490.99      7.61 o 
  -4   4  12        4.14       -0.23      1.70 o 
  -3   4  12      100.99      108.31      3.57 o 
  -2   4  12        0.54        0.75      1.19 o 
  -1   4  12       23.80       22.44      2.57 o 
   0   4  12        4.73        2.46      1.42 o 
   1   4  12       31.64       28.28      2.39 o 
  -7   5  12        6.42        5.90      2.76 o 
  -6   5  12      121.10      144.36      8.46 o 
  -5   5  12        3.26        7.29      2.35 o 
  -4   5  12       12.00        9.76      1.66 o 
  -3   5  12        7.47        5.12      1.42 o 
  -2   5  12       25.98       22.88      2.11 o 
  -1   5  12        0.26       -0.38      1.22 o 
   0   5  12        4.39        3.58      1.56 o 
   1   5  12        4.13        5.44      1.75 o 
  -7   6  12       74.69       78.14      4.86 o 
  -6   6  12        0.03        2.43      2.95 o 
  -5   6  12        7.94        5.26      2.17 o 
  -4   6  12       12.25       14.50      2.17 o 
  -3   6  12       34.34       35.39      4.26 o 
  -2   6  12        4.45        5.33      2.10 o 
  -1   6  12        9.32       10.14      1.72 o 
   0   6  12        3.90        4.66      1.60 o 
   1   6  12        3.69        2.45      1.56 o 
  -6   7  12       13.36       13.40      2.76 o 
  -5   7  12        0.00        0.12      1.79 o 
  -4   7  12        6.91        7.01      2.35 o 
  -3   7  12        3.64        3.41      1.98 o 
  -2   7  12      101.52      108.70      4.31 o 
  -1   7  12       12.28        8.64      1.96 o 
   0   7  12        0.00        1.02      1.73 o 
  -5   8  12        0.13       -2.69      1.79 o 
  -4   8  12        2.60        2.49      2.07 o 
  -3   8  12       12.69       15.06      2.44 o 
  -2   8  12       34.66       31.30      3.67 o 
  -1   8  12       15.52       20.00      4.16 o 
  -4   9  12        0.08        0.59      1.95 o 
  -3   9  12       80.20       76.77      4.59 o 
  -2   9  12        0.25        0.79      1.56 o 
  -7   0  13       19.96       27.08      9.05 o 
  -5   0  13       86.27       84.68      4.73 o 
  -3   0  13      143.86      137.44      5.82 o 
  -1   0  13        0.28        3.23      2.07 o 
  -6   1  13       39.60       45.77      2.79 o 
  -5   1  13       24.74       25.37      2.73 o 
  -4   1  13        4.72        0.37      1.52 o 
  -3   1  13        0.37        0.69      1.32 o 
  -2   1  13        6.48        6.33      1.62 o 
  -1   1  13        9.08       10.48      1.87 o 
   0   1  13       14.85       13.21      2.06 o 
  -6   2  13       24.00       20.28      2.10 o 
  -5   2  13        4.32        3.24      1.50 o 
  -4   2  13       28.50       26.44      2.78 o 
  -3   2  13       14.19       17.02      2.42 o 
  -2   2  13      138.19      143.62      4.37 o 
  -1   2  13        7.55        9.92      1.81 o 
   0   2  13        0.88        1.42      1.44 o 
  -6   3  13        8.42        8.43      2.17 o 
  -5   3  13       32.30       35.79      2.50 o 
  -4   3  13        1.41       -0.19      1.32 o 
  -3   3  13        3.68        4.38      1.59 o 
  -2   3  13        0.10       -0.87      1.50 o 
  -1   3  13        7.43        5.58      1.99 o 
   0   3  13        8.96        8.09      1.87 o 
  -6   4  13       46.86       37.66      4.33 o 
  -5   4  13        8.61       11.42      1.86 o 
  -4   4  13        0.07       -1.44      1.27 o 
  -3   4  13        1.85        0.08      1.32 o 
  -2   4  13        0.01        1.42      1.61 o 
  -1   4  13        0.86        0.79      1.42 o 
  -5   5  13       29.65       32.02      3.47 o 
  -4   5  13        5.32        5.49      1.62 o 
  -3   5  13        5.83        6.20      1.60 o 
  -2   5  13        6.60        7.25      1.62 o 
  -1   5  13        1.97        1.55      2.27 o 
  -4   6  13       14.74       13.39      2.25 o 
  -3   6  13        2.58        1.16      1.66 o 
  -2   6  13       23.50       34.44      2.58 o 
                                                 
